# Supplementary material for: 4-Fluoro-N-methyl-N-(1,2,3,4-tetra­hydro­carbazol-3-yl)benzene­sulfonamide
Source: Acta Crystallogr Sect E Struct Rep Online. 2009 Mar 11;65(Pt 4):o742. doi: 10.1107/S160053680900840X (PMC2969046; doi:10.1107/S160053680900840X)
Supplement: Supplementary file 2 [file e-65-0o742-Isup2.hkl]

# 
# h,k,l, Fc-squared, Fo-squared, sigma(Fo-squared) and status flag 
# 
data_I
_shelx_title ' tu0804 in P2(1)/c' 
_shelx_refln_list_code          4 
_shelx_F_calc_maximum      200.93 
_exptl_crystal_F_000       752.00 
_reflns_d_resolution_high  0.7479 
 
loop_ 
 _symmetry_equiv_pos_as_xyz 
 'x, y, z' 
 '-x, y+1/2, -z+1/2' 
 '-x, -y, -z' 
 'x, -y-1/2, z-1/2' 
 
_cell_length_a    15.2748 
_cell_length_b    12.0319 
_cell_length_c     9.4430 
_cell_angle_alpha  90.000 
_cell_angle_beta  102.445 
_cell_angle_gamma  90.000 
 
_shelx_F_squared_multiplier     1.000 
 
loop_ 
 _refln_index_h 
 _refln_index_k 
 _refln_index_l 
 _refln_F_squared_calc 
 _refln_F_squared_meas 
 _refln_F_squared_sigma 
 _refln_observed_status 
   3   0   0       51.26       57.25      1.83 o 
   4   0   0      648.20      650.34      7.21 o 
   5   0   0     5769.12     5363.19     53.44 o 
   6   0   0      713.94      797.45      9.39 o 
   7   0   0       24.85       15.47      2.27 o 
   8   0   0     1725.24     1941.27     21.87 o 
   9   0   0      159.23      189.25      6.42 o 
  10   0   0       25.51       28.40      3.51 o 
  11   0   0       41.53       50.54      4.15 o 
  12   0   0      182.77      199.60      6.11 o 
  13   0   0     2113.53     1966.76     27.99 o 
  14   0   0      125.49      137.06      7.48 o 
  15   0   0        2.72      -10.07     10.07 o 
  16   0   0      455.27      417.46     19.00 o 
  17   0   0      552.24      597.45     23.33 o 
  18   0   0       18.08       39.93     17.65 o 
  19   0   0      125.10      133.20     21.02 o 
   3   1   0     1074.37      992.49      7.74 o 
   4   1   0      205.25      190.55      2.53 o 
   5   1   0     1312.53     1279.17      9.52 o 
   6   1   0       69.99       88.17      2.56 o 
   7   1   0      520.83      535.01      5.04 o 
   8   1   0     1000.34     1078.25      9.31 o 
   9   1   0       90.18       90.71      2.73 o 
  10   1   0      202.42      224.54      3.94 o 
  11   1   0       80.77       82.51      3.20 o 
  12   1   0      388.19      394.85      8.91 o 
  13   1   0       70.95       80.00      4.47 o 
  14   1   0       10.97        5.43      4.52 o 
  15   1   0      371.75      343.43     13.49 o 
  16   1   0       12.71       14.13      7.98 o 
  17   1   0       65.13       59.34      9.86 o 
  18   1   0       69.89       84.94     14.71 o 
  19   1   0        8.94       22.38     22.54 o 
   1   2   0      299.90      288.51      2.72 o 
   2   2   0     6229.89     6136.04     47.91 o 
   3   2   0      766.26      713.09      6.48 o 
   4   2   0      100.79      109.27      1.91 o 
   5   2   0        0.45        0.90      1.15 o 
   6   2   0      114.64      157.79      2.60 o 
   7   2   0      147.36      136.57      2.89 o 
   8   2   0      455.86      455.01      5.35 o 
   9   2   0      436.33      456.07      5.68 o 
  10   2   0       84.11       86.97      3.06 o 
  11   2   0        8.95        8.52      2.74 o 
  12   2   0      105.16      101.37      4.06 o 
  13   2   0       87.35       87.68      6.32 o 
  14   2   0      189.31      200.96      6.91 o 
  15   2   0        0.67        1.34      6.12 o 
  16   2   0       16.22       11.48      8.29 o 
  17   2   0       17.16       15.31     11.35 o 
  18   2   0       77.80       86.96     17.52 o 
  19   2   0       18.64       34.49     18.67 o 
   1   3   0     4090.65     3880.68     30.68 o 
   2   3   0       13.78       20.61      1.37 o 
   3   3   0      753.97      756.90      6.70 o 
   4   3   0      826.62      671.35      6.14 o 
   5   3   0      456.95      412.58      4.15 o 
   6   3   0     1437.47     1532.72     12.22 o 
   7   3   0      147.73      133.28      2.64 o 
   8   3   0      163.98      163.54      3.03 o 
   9   3   0      699.89      697.28      7.21 o 
  10   3   0      868.20      857.16      8.80 o 
  11   3   0      160.51      148.08      3.91 o 
  12   3   0      926.89      898.21      9.66 o 
  13   3   0      608.45      567.42     10.40 o 
  14   3   0      200.65      199.40      8.02 o 
  15   3   0        3.50        8.30      6.34 o 
  16   3   0       15.79       16.40     10.41 o 
  17   3   0      145.49      148.03     14.59 o 
  18   3   0      117.08      115.66     17.99 o 
  19   3   0        4.08       15.68     18.52 o 
   0   4   0     1130.62     1056.21     12.93 o 
   1   4   0     1831.39     1701.94     13.94 o 
   2   4   0        3.49        2.23      1.13 o 
   3   4   0      144.38      145.82      2.33 o 
   4   4   0      700.33      742.03      6.88 o 
   5   4   0       94.44       82.02      2.24 o 
   6   4   0     1063.20     1046.11      9.56 o 
   7   4   0     6038.45     6302.89     46.60 o 
   8   4   0      950.84      943.68      8.62 o 
   9   4   0      428.43      431.46      5.51 o 
  10   4   0        8.55       10.18      2.63 o 
  11   4   0        1.76        6.22      3.00 o 
  12   4   0       65.12       65.76      4.15 o 
  13   4   0       27.24       34.06      5.13 o 
  14   4   0      180.72      165.60      7.10 o 
  15   4   0       91.95       94.89      8.44 o 
  16   4   0        0.48        7.01     10.16 o 
  17   4   0      100.91       99.00     14.14 o 
  18   4   0        0.62       15.65     15.64 o 
   1   5   0     1695.33     1811.40     15.36 o 
   2   5   0       19.66       12.96      1.43 o 
   3   5   0      138.50      146.17      2.93 o 
   4   5   0     3027.98     3057.59     24.21 o 
   5   5   0        0.44        2.68      1.63 o 
   6   5   0      761.34      811.27      8.11 o 
   7   5   0       91.97       90.87      2.79 o 
   8   5   0        0.01       -2.08      2.08 o 
   9   5   0      658.81      609.95      7.96 o 
  10   5   0       31.23       30.71      3.12 o 
  11   5   0      112.71       99.41      4.00 o 
  12   5   0       59.83       54.37      4.44 o 
  13   5   0      102.73       89.50      6.36 o 
  14   5   0       91.07       86.53      8.65 o 
  15   5   0      151.94      129.29      9.97 o 
  16   5   0       13.78       -0.14     10.43 o 
  17   5   0       67.53       73.54     17.99 o 
  18   5   0       46.19       48.76     16.68 o 
   0   6   0      533.70      456.27      7.39 o 
   1   6   0      576.66      705.13      7.18 o 
   2   6   0       14.31       19.46      1.81 o 
   3   6   0        0.32       -0.75      1.56 o 
   4   6   0       76.30       78.42      2.36 o 
   5   6   0      971.00     1042.07      9.39 o 
   6   6   0      120.85      113.29      2.68 o 
   7   6   0       66.12       70.66      2.61 o 
   8   6   0     3159.29     3108.28     28.23 o 
   9   6   0     1307.64     1270.09     13.66 o 
  10   6   0      278.07      282.69      6.61 o 
  11   6   0      629.37      646.00      9.79 o 
  12   6   0      130.35      120.21      6.46 o 
  13   6   0      731.04      712.02     14.44 o 
  14   6   0      101.63      120.70      8.25 o 
  15   6   0       40.75       44.39      8.68 o 
  16   6   0        0.33       -0.10     11.88 o 
  17   6   0        1.68       -1.91     12.76 o 
   1   7   0       91.82       80.60      2.66 o 
   2   7   0       49.17       43.93      2.09 o 
   3   7   0      755.68      862.32      8.87 o 
   4   7   0      146.00      144.62      3.03 o 
   5   7   0     1265.08     1272.78     11.82 o 
   6   7   0      392.78      412.51      6.52 o 
   7   7   0      632.72      632.00      7.15 o 
   8   7   0     1307.86     1310.62     12.45 o 
   9   7   0        2.22        4.37      3.23 o 
  10   7   0      594.54      569.42      8.94 o 
  11   7   0       65.60       59.46      5.10 o 
  12   7   0       47.14       56.74      5.60 o 
  13   7   0       35.04       36.35      7.02 o 
  14   7   0      253.80      238.37     10.12 o 
  15   7   0       39.34       38.78      8.97 o 
  16   7   0        7.67       10.02     12.10 o 
   0   8   0        0.17        2.61      2.53 o 
   1   8   0       56.07       57.13      2.10 o 
   2   8   0      295.57      284.99      4.18 o 
   3   8   0        6.84        5.57      1.96 o 
   4   8   0      118.78      119.45      2.96 o 
   5   8   0        0.31        2.16      2.25 o 
   6   8   0      302.87      297.20      5.14 o 
   7   8   0        4.22        1.93      2.57 o 
   8   8   0       39.83       41.06      3.46 o 
   9   8   0        0.40       -3.40      3.61 o 
  10   8   0       37.80       50.23      4.89 o 
  11   8   0      263.36      260.10      7.37 o 
  12   8   0      140.66      147.13      6.62 o 
  13   8   0       51.85       59.53      8.78 o 
  14   8   0        5.10        4.81      7.96 o 
  15   8   0       21.59       20.93     10.12 o 
   1   9   0      169.80      185.51      6.19 o 
   2   9   0      541.50      506.83      9.20 o 
   3   9   0       76.81       91.74      3.88 o 
   4   9   0     1486.19     1500.76     15.65 o 
   5   9   0     1034.90      982.00     11.43 o 
   6   9   0       10.80        7.84      2.73 o 
   7   9   0        5.79        1.89      3.02 o 
   8   9   0        8.85        7.24      3.65 o 
   9   9   0      389.72      391.92      9.12 o 
  10   9   0        0.10        0.06      4.39 o 
  11   9   0      177.63      217.91      6.90 o 
  12   9   0       20.09       15.78      5.82 o 
  13   9   0       80.07       91.98      7.05 o 
  14   9   0       44.08       45.21      9.14 o 
  15   9   0      168.06      168.13     35.12 o 
   0  10   0      119.63      135.13      8.15 o 
   1  10   0      149.57      136.40      6.22 o 
   2  10   0       84.89       86.11      7.51 o 
   3  10   0      819.58      818.89     19.06 o 
   4  10   0      348.21      336.96     10.35 o 
   5  10   0      180.22      167.10     11.70 o 
   6  10   0     1446.54     1464.20     28.20 o 
   7  10   0       29.05       35.62      8.50 o 
   8  10   0        9.99       15.01      5.27 o 
   9  10   0       63.00       60.35      4.92 o 
  10  10   0      139.81      142.84      5.93 o 
  11  10   0        2.11       -0.04      4.93 o 
  12  10   0        0.62        9.09      5.53 o 
  13  10   0      287.80      287.72     10.85 o 
  14  10   0        8.52        9.05      9.88 o 
   1  11   0       10.78       11.92     10.48 o 
   2  11   0        0.29       -5.61     11.07 o 
   3  11   0        0.12        0.60     10.57 o 
   4  11   0       70.62       54.60     10.45 o 
   5  11   0       21.07       36.15      9.62 o 
   6  11   0      214.71      192.96     14.78 o 
   7  11   0       67.02       44.98     11.14 o 
   8  11   0       22.90       29.92     11.09 o 
   9  11   0       37.91       37.91     12.43 o 
  10  11   0       10.28       -6.21     12.56 o 
  11  11   0       48.93       50.62     14.82 o 
  12  11   0        3.32        4.18     14.55 o 
  13  11   0        0.00       -9.37     16.53 o 
  14  11   0        0.06       -3.75     20.79 o 
   0  12   0        3.18       -3.84     15.99 o 
   1  12   0      387.56      387.34     20.43 o 
   2  12   0       59.62       63.50     13.42 o 
   3  12   0      174.82      192.86     16.54 o 
   4  12   0        0.04        2.64      9.68 o 
   5  12   0      294.38      321.71     23.31 o 
   6  12   0      163.87      157.49     13.46 o 
   7  12   0       39.36       38.93     13.51 o 
   8  12   0      302.68      323.39     18.07 o 
   9  12   0        0.11      -11.23     13.11 o 
  10  12   0      100.49      109.27     16.34 o 
  11  12   0       19.56       -2.98     15.31 o 
  12  12   0       57.81       33.72     17.38 o 
  13  12   0       26.29        0.88     21.67 o 
   1  13   0       13.65       -4.81     16.28 o 
   2  13   0        3.92       13.95     13.32 o 
   3  13   0      112.10      109.23     19.03 o 
   4  13   0       24.32       28.80     18.74 o 
   5  13   0      198.64      204.59     18.76 o 
   6  13   0        1.76      -11.68     15.02 o 
   7  13   0      166.82      173.71     19.68 o 
   8  13   0       17.62       17.69     17.57 o 
   9  13   0        7.90        0.04     17.90 o 
  10  13   0      130.02      125.78     22.79 o 
  11  13   0       53.01       67.13     23.21 o 
   0  14   0       28.63       32.64     23.02 o 
   1  14   0      169.23      182.90     27.75 o 
   2  14   0       28.83       17.68     16.58 o 
   3  14   0        0.46        4.18     16.01 o 
   4  14   0        4.75       -1.06     16.27 o 
   5  14   0        4.23       -0.25     17.03 o 
   6  14   0       21.38       21.93     18.40 o 
   7  14   0        1.76       11.70     18.96 o 
   8  14   0        3.68      -19.63     19.63 o 
   9  14   0        2.64      -20.95     20.95 o 
   1  15   0       48.70       34.18     19.19 o 
   2  15   0        2.43       -3.66     18.42 o 
   3  15   0        2.24      -12.66     18.18 o 
   4  15   0      166.45      192.99     23.10 o 
   5  15   0       12.17       -1.90     19.88 o 
   6  15   0      178.08      154.39     23.76 o 
   7  15   0       52.00      102.52     22.89 o 
   0  16   0       47.19       73.22     32.64 o 
   1  16   0       13.59      -10.27     21.37 o 
 -20   1   1        5.06       20.58     30.54 o 
 -19   1   1        4.95        7.40     18.73 o 
 -18   1   1      111.35      112.23     14.62 o 
 -17   1   1      263.63      282.01     13.51 o 
 -16   1   1      287.77      286.21     12.08 o 
 -15   1   1       44.03       39.24      5.67 o 
 -14   1   1      207.15      211.43      5.92 o 
 -13   1   1      310.85      327.91      6.08 o 
 -12   1   1      710.94      698.16      9.12 o 
 -11   1   1       58.09       58.05      2.95 o 
 -10   1   1        0.81        1.44      2.24 o 
  -9   1   1      210.27      205.23      4.19 o 
  -8   1   1       88.38       70.70      2.23 o 
  -7   1   1      121.27      140.88      2.75 o 
  -6   1   1       19.49       24.52      1.43 o 
  -5   1   1      193.06      202.48      2.51 o 
  -4   1   1     3436.79     3256.63     22.58 o 
  -3   1   1     6196.03     6160.96     40.55 o 
  -2   1   1     1077.03     1154.73      8.10 o 
   2   1   1     6381.90     6430.04     50.58 o 
   3   1   1      122.43      113.89      1.87 o 
   4   1   1     4322.69     4215.54     31.86 o 
   5   1   1     1371.98     1278.23     10.46 o 
   6   1   1     2480.72     2631.87     19.63 o 
   7   1   1       79.87       87.65      2.24 o 
   8   1   1       47.41       62.02      2.82 o 
   9   1   1      634.86      619.42      6.98 o 
  10   1   1      158.73      177.05      3.92 o 
  11   1   1       29.76       24.91      3.03 o 
  12   1   1      121.11      132.99      4.10 o 
  13   1   1     1143.00     1126.55     14.93 o 
  14   1   1        4.24       10.51      5.86 o 
  15   1   1      119.85      121.00      8.40 o 
  16   1   1       10.26       17.05      9.28 o 
  17   1   1       87.39       87.93     11.32 o 
  18   1   1      149.07      176.71     27.46 o 
  19   1   1       22.59        5.67     18.02 o 
 -20   2   1        1.93        6.24     29.05 o 
 -19   2   1       17.40       11.94     14.73 o 
 -18   2   1       24.34        9.55     13.32 o 
 -17   2   1      273.31      277.53     13.43 o 
 -16   2   1      418.22      432.53     11.78 o 
 -15   2   1       94.00       94.86      7.52 o 
 -14   2   1       50.25       43.49      4.89 o 
 -13   2   1      268.40      272.17      5.86 o 
 -12   2   1      142.95      144.70      4.07 o 
 -11   2   1        4.03        7.44      2.69 o 
 -10   2   1      210.70      205.15      3.81 o 
  -9   2   1      406.07      445.82      5.93 o 
  -8   2   1      172.97      130.70      2.77 o 
  -7   2   1     1901.86     1873.86     14.75 o 
  -6   2   1      644.76      645.17      5.66 o 
  -5   2   1     3257.66     3202.48     23.30 o 
  -4   2   1     1248.87     1202.68      8.71 o 
  -3   2   1      185.95      166.70      2.01 o 
  -2   2   1      436.00      420.60      3.70 o 
  -1   2   1    10984.34    11100.42     98.19 o 
   0   2   1    33588.40    33037.91    340.20 o 
   1   2   1     5832.34     5492.89     52.19 o 
   2   2   1     3552.35     3463.12     28.17 o 
   3   2   1      893.37      870.88      7.17 o 
   4   2   1     1892.29     2048.81     15.98 o 
   5   2   1      820.79      740.17      6.62 o 
   6   2   1      871.42      833.49      7.68 o 
   7   2   1      254.47      291.50      3.80 o 
   8   2   1       23.73       40.38      2.21 o 
   9   2   1       73.65       62.00      2.66 o 
  10   2   1        0.80       -2.46      2.46 o 
  11   2   1       43.83       41.31      3.15 o 
  12   2   1     1455.62     1346.19     14.05 o 
  13   2   1      620.92      591.62     10.91 o 
  14   2   1      431.63      424.41     10.81 o 
  15   2   1      413.63      407.08     12.71 o 
  16   2   1       37.02       21.18      9.29 o 
  17   2   1       24.33        8.75     11.20 o 
  18   2   1        0.75       -8.03     13.21 o 
  19   2   1      159.75      138.01     22.33 o 
 -19   3   1       92.15       84.92     30.16 o 
 -18   3   1      156.17      173.96     22.09 o 
 -17   3   1        9.48        4.52      9.92 o 
 -16   3   1       18.39       21.23      7.32 o 
 -15   3   1      147.23      152.96      8.91 o 
 -14   3   1      378.32      362.01      8.19 o 
 -13   3   1       63.03       72.01      4.92 o 
 -12   3   1      167.17      158.36      4.22 o 
 -11   3   1      152.76      142.86      3.87 o 
 -10   3   1       68.85       77.20      3.02 o 
  -9   3   1      524.88      517.81      6.81 o 
  -8   3   1      748.02      761.38      7.36 o 
  -7   3   1      384.04      416.43      4.65 o 
  -6   3   1     5311.62     5483.90     39.73 o 
  -5   3   1      128.55      134.87      2.11 o 
  -4   3   1      723.79      726.73      5.90 o 
  -3   3   1      263.93      278.40      3.11 o 
  -2   3   1     3907.55     3978.01     30.98 o 
  -1   3   1     5166.11     5115.98     45.76 o 
   0   3   1       82.28       72.47      1.86 o 
   1   3   1      444.09      453.68      4.98 o 
   2   3   1     1462.21     1469.05     12.76 o 
   3   3   1     5436.95     5620.88     43.19 o 
   4   3   1      889.42      914.30      7.90 o 
   5   3   1      880.42      953.82      8.42 o 
   6   3   1      143.83      172.09      2.95 o 
   7   3   1      764.45      855.17      8.32 o 
   8   3   1       82.88       96.73      2.78 o 
   9   3   1       43.73       40.99      2.55 o 
  10   3   1        7.78       10.41      2.62 o 
  11   3   1       14.03       11.14      2.89 o 
  12   3   1       97.17      106.29      5.03 o 
  13   3   1      680.33      684.34     11.09 o 
  14   3   1      340.28      330.37      9.93 o 
  15   3   1       64.66       61.04      8.42 o 
  16   3   1        8.63       12.07      9.45 o 
  17   3   1       34.31       39.24     11.83 o 
  18   3   1        0.01        4.80     16.31 o 
  19   3   1        1.12      -28.64     28.64 o 
 -19   4   1        5.22       16.07     24.50 o 
 -18   4   1       60.96       44.86     39.28 o 
 -17   4   1       95.22      114.19     13.68 o 
 -16   4   1        7.92       -5.12      7.63 o 
 -15   4   1        3.35        1.27      6.01 o 
 -14   4   1        1.85        4.05      5.40 o 
 -13   4   1      609.01      582.90      9.68 o 
 -12   4   1      196.29      209.60      5.47 o 
 -11   4   1        0.87       -2.86      2.86 o 
 -10   4   1      686.03      653.45      9.88 o 
  -9   4   1      439.78      410.86      5.64 o 
  -8   4   1     3237.44     3152.26     24.90 o 
  -7   4   1      113.37      107.70      2.52 o 
  -6   4   1        0.48        1.76      1.51 o 
  -5   4   1     1613.18     1538.65     12.20 o 
  -4   4   1        4.13        7.55      1.24 o 
  -3   4   1        5.93        2.88      1.22 o 
  -2   4   1      371.87      431.27      4.26 o 
  -1   4   1      154.55      162.47      2.64 o 
   0   4   1     3434.46     3235.41     29.29 o 
   1   4   1     1747.84     1628.64     14.66 o 
   2   4   1        3.27        1.00      1.12 o 
   3   4   1      437.88      438.93      4.67 o 
   4   4   1       75.74       71.91      2.22 o 
   5   4   1      606.17      636.84      6.46 o 
   6   4   1       89.21       85.72      2.53 o 
   7   4   1      593.05      585.47      6.76 o 
   8   4   1      293.40      298.01      5.32 o 
   9   4   1      374.28      355.13      6.22 o 
  10   4   1      195.67      181.94      4.38 o 
  11   4   1      136.93      148.44      4.56 o 
  12   4   1      172.54      175.45      5.70 o 
  13   4   1      206.02      198.67      7.34 o 
  14   4   1      404.14      408.10     10.86 o 
  15   4   1       37.52       24.57      8.17 o 
  16   4   1      246.06      254.31     13.10 o 
  17   4   1      139.77      155.57     15.30 o 
  18   4   1       20.89       60.53     26.94 o 
 -18   5   1        2.06       -1.45     22.73 o 
 -17   5   1       88.03       70.76     14.88 o 
 -16   5   1        0.51       -3.99      8.04 o 
 -15   5   1        2.33        6.57      6.84 o 
 -14   5   1       26.16       24.08      6.27 o 
 -13   5   1        5.71        4.44      4.83 o 
 -12   5   1      592.75      543.73     10.13 o 
 -11   5   1       24.10       23.83      3.42 o 
 -10   5   1     1036.40      996.63     10.76 o 
  -9   5   1      510.60      509.15      6.24 o 
  -8   5   1     1360.14     1369.78     12.27 o 
  -7   5   1       63.33       64.05      2.51 o 
  -6   5   1     1982.25     1994.76     16.07 o 
  -5   5   1        5.86        6.41      1.44 o 
  -4   5   1     1857.76     1720.06     14.55 o 
  -3   5   1     2470.49     2560.29     20.50 o 
  -2   5   1     1361.11     1442.69     12.25 o 
  -1   5   1      487.56      463.92      4.75 o 
   0   5   1       15.35       21.87      1.42 o 
   1   5   1      842.73      847.78      7.83 o 
   2   5   1      479.69      455.59      5.30 o 
   3   5   1     1992.41     2129.41     19.03 o 
   4   5   1      217.21      193.38      3.22 o 
   5   5   1     3383.34     3485.55     28.14 o 
   6   5   1      296.06      279.46      4.08 o 
   7   5   1      702.83      665.95      7.53 o 
   8   5   1      102.07      117.15      3.37 o 
   9   5   1       43.28       54.16      3.00 o 
  10   5   1      822.33      856.15      9.36 o 
  11   5   1      274.21      262.02      5.91 o 
  12   5   1      350.20      358.00      8.06 o 
  13   5   1       70.62       61.26      6.42 o 
  14   5   1       63.78       64.76      7.35 o 
  15   5   1      138.52      140.27     10.55 o 
  16   5   1       11.52        7.74     10.71 o 
  17   5   1       10.04        6.88     12.45 o 
  18   5   1       82.12      113.14     29.96 o 
 -18   6   1       12.58       33.02     23.80 o 
 -17   6   1       52.58       76.47     13.70 o 
 -16   6   1       30.50       24.72      9.48 o 
 -15   6   1       10.39        7.83      7.78 o 
 -14   6   1        0.29       -6.15      6.15 o 
 -13   6   1       52.84       49.61      5.70 o 
 -12   6   1      384.34      360.43      7.78 o 
 -11   6   1      314.85      291.15      6.42 o 
 -10   6   1       11.00       16.16      3.24 o 
  -9   6   1      127.43      134.62      3.51 o 
  -8   6   1       17.81       15.82      2.45 o 
  -7   6   1      223.55      233.67      4.57 o 
  -6   6   1      101.88      108.50      2.69 o 
  -5   6   1     1074.29     1158.76     10.91 o 
  -4   6   1      309.73      318.20      4.45 o 
  -3   6   1      350.13      397.07      5.57 o 
  -2   6   1       18.90       20.61      1.94 o 
  -1   6   1      664.58      673.48      7.37 o 
   0   6   1      124.65      121.97      3.27 o 
   1   6   1      337.21      326.65      4.32 o 
   2   6   1      542.97      597.49      6.94 o 
   3   6   1      425.35      447.37      5.83 o 
   4   6   1       33.71       28.87      2.21 o 
   5   6   1      189.35      186.95      3.57 o 
   6   6   1      535.38      547.53      6.67 o 
   7   6   1      303.49      298.28      5.36 o 
   8   6   1      171.36      161.78      3.84 o 
   9   6   1      311.58      309.96      7.31 o 
  10   6   1      334.37      339.25      6.57 o 
  11   6   1      240.39      260.99      7.39 o 
  12   6   1        2.45       -4.53      4.93 o 
  13   6   1       80.53       74.40      6.57 o 
  14   6   1       72.93       89.07      8.53 o 
  15   6   1       26.38       34.39      9.27 o 
  16   6   1       17.21       28.08     11.13 o 
  17   6   1        3.17      -14.00     19.42 o 
 -17   7   1       16.48        5.70     17.34 o 
 -16   7   1       82.89       99.26     11.42 o 
 -15   7   1      110.64       95.53      9.54 o 
 -14   7   1       96.13       93.93      7.29 o 
 -13   7   1      253.61      250.06      8.27 o 
 -12   7   1      877.59      798.28     13.63 o 
 -11   7   1      126.11      144.81      5.25 o 
 -10   7   1        1.34        3.15      3.55 o 
  -9   7   1      405.50      392.38      6.15 o 
  -8   7   1      104.88      117.23      3.77 o 
  -7   7   1      142.89      137.54      3.78 o 
  -6   7   1      173.04      178.11      4.48 o 
  -5   7   1      172.30      206.49      3.83 o 
  -4   7   1        0.06       -0.03      2.06 o 
  -3   7   1      762.08      718.25      7.90 o 
  -2   7   1       20.45       27.47      2.18 o 
  -1   7   1      154.08      180.38      3.55 o 
   0   7   1      126.81      139.14      3.08 o 
   1   7   1       79.86       84.63      2.53 o 
   2   7   1        0.81        2.69      1.88 o 
   3   7   1      237.99      247.98      4.30 o 
   4   7   1     1989.44     2078.50     20.03 o 
   5   7   1      632.14      590.57      7.21 o 
   6   7   1      279.81      302.13      5.20 o 
   7   7   1      599.03      571.08      7.14 o 
   8   7   1      112.65      119.51      3.53 o 
   9   7   1     1286.91     1248.52     15.07 o 
  10   7   1      749.81      765.80     11.36 o 
  11   7   1       59.53       49.30      5.27 o 
  12   7   1      139.36      123.78      8.97 o 
  13   7   1       61.08       57.67      6.47 o 
  14   7   1        2.80       -1.15      6.74 o 
  15   7   1       48.29       22.03     11.02 o 
  16   7   1       73.63       73.18     19.51 o 
 -16   8   1        4.48       -6.26     10.64 o 
 -15   8   1       14.42       30.51      7.47 o 
 -14   8   1       68.54       72.54      6.80 o 
 -13   8   1      895.41      915.25     21.58 o 
 -12   8   1      215.92      222.00      7.32 o 
 -11   8   1      121.27      109.35      5.21 o 
 -10   8   1        4.70        5.25      3.78 o 
  -9   8   1      119.75      130.49      5.73 o 
  -8   8   1      556.64      560.57      9.11 o 
  -7   8   1      956.12      921.10     10.18 o 
  -6   8   1      457.26      432.77      6.75 o 
  -5   8   1        1.73        0.33      2.54 o 
  -4   8   1       32.29       39.04      2.91 o 
  -3   8   1       32.33       35.97      2.68 o 
  -2   8   1      100.72       96.87      3.24 o 
  -1   8   1        2.07        4.23      2.55 o 
   0   8   1      455.38      457.30      6.37 o 
   1   8   1      118.86      113.74      3.95 o 
   2   8   1       43.47       49.38      2.72 o 
   3   8   1      349.54      342.74      8.17 o 
   4   8   1      845.28      816.71      9.46 o 
   5   8   1        5.27        6.66      2.78 o 
   6   8   1      865.20      864.21     10.20 o 
   7   8   1        0.64       -3.40      3.40 o 
   8   8   1      588.11      603.64     11.21 o 
   9   8   1     2196.70     2112.05     27.67 o 
  10   8   1        3.51        6.58      6.52 o 
  11   8   1       45.31       58.76      5.73 o 
  12   8   1       30.48       25.51      5.06 o 
  13   8   1      339.36      328.49      9.74 o 
  14   8   1       86.65      114.30      7.96 o 
  15   8   1        2.88       -4.35      7.58 o 
 -16   9   1        3.63       42.48     31.11 o 
 -15   9   1      127.91      119.67     17.25 o 
 -14   9   1      141.26      133.04     12.95 o 
 -13   9   1        0.62       -5.70      8.85 o 
 -12   9   1       21.33       20.97      8.24 o 
 -11   9   1       43.17       51.40      8.34 o 
 -10   9   1        1.33        6.69      6.05 o 
  -9   9   1      122.32      119.91      6.47 o 
  -8   9   1       25.07       21.56      4.68 o 
  -7   9   1       30.54       23.39      4.52 o 
  -6   9   1      487.63      500.60      8.67 o 
  -5   9   1      225.38      236.13      5.48 o 
  -4   9   1       32.55       40.43      3.19 o 
  -3   9   1        3.43        4.78      2.80 o 
  -2   9   1      337.72      342.14      5.98 o 
  -1   9   1       90.09       89.74      3.66 o 
   0   9   1      162.35      176.21      4.14 o 
   1   9   1       40.14       35.66      2.98 o 
   2   9   1       88.70       99.73      4.18 o 
   3   9   1       23.55       27.28      3.49 o 
   4   9   1        0.13       -2.43      2.97 o 
   5   9   1      908.30      912.10     12.47 o 
   6   9   1      364.87      360.90      8.11 o 
   7   9   1       31.74       37.70      5.37 o 
   8   9   1       52.11       46.14      5.87 o 
   9   9   1        8.19       12.08      6.78 o 
  10   9   1       54.08       40.03      8.51 o 
  11   9   1        7.21       -3.87      8.47 o 
  12   9   1        0.11        5.64      9.57 o 
  13   9   1       13.09        4.65     10.70 o 
  14   9   1        0.08        5.11     20.89 o 
  15   9   1        5.55        8.10     31.28 o 
 -15  10   1       14.61       -8.18     28.84 o 
 -14  10   1        2.55      -18.16     18.16 o 
 -13  10   1        9.14        4.17     10.21 o 
 -12  10   1        3.15       -3.21      9.31 o 
 -11  10   1        0.41       -3.19      8.80 o 
 -10  10   1       71.50       65.19      7.78 o 
  -9  10   1      118.55      117.12      7.31 o 
  -8  10   1       25.71       27.75      6.38 o 
  -7  10   1        1.30       -5.30      5.30 o 
  -6  10   1      204.72      193.16      6.83 o 
  -5  10   1      241.27      231.30      6.34 o 
  -4  10   1        2.64       -0.07      3.84 o 
  -3  10   1        6.19       10.13      3.95 o 
  -2  10   1      496.56      487.90     10.15 o 
  -1  10   1       83.16       84.67      4.44 o 
   0  10   1       84.55       82.37      5.15 o 
   1  10   1     1050.77     1000.53     14.76 o 
   2  10   1      579.02      538.05     11.06 o 
   3  10   1      127.45      128.02      5.94 o 
   4  10   1        0.01        3.06      5.00 o 
   5  10   1      189.33      213.57      7.85 o 
   6  10   1      400.46      381.03     10.73 o 
   7  10   1       12.20        8.91      6.36 o 
   8  10   1      165.18      183.51      8.74 o 
   9  10   1        0.20       -4.18      6.67 o 
  10  10   1        2.55       -2.36      9.03 o 
  11  10   1      278.10      277.42     13.84 o 
  12  10   1       52.41       50.65     11.61 o 
  13  10   1        0.06       -1.85     13.20 o 
  14  10   1        8.36       33.43     31.61 o 
  15  10   1        0.29       10.62     35.04 o 
 -14  11   1       95.27      131.69     30.21 o 
 -13  11   1        8.56        6.52     16.40 o 
 -12  11   1       56.13       70.47      9.29 o 
 -11  11   1      119.09      125.50     11.87 o 
 -10  11   1        0.02       -1.94      7.19 o 
  -9  11   1      101.67      107.49      7.90 o 
  -8  11   1       21.04       29.96      6.57 o 
  -7  11   1        0.77       -4.56      5.69 o 
  -6  11   1      169.70      172.07     10.16 o 
  -5  11   1      703.55      664.07     31.62 o 
  -4  11   1      537.00      487.67     11.76 o 
  -3  11   1      326.84      328.60      9.14 o 
  -2  11   1       20.30       16.69      4.73 o 
  -1  11   1      458.12      446.58     13.84 o 
   0  11   1       25.20       28.17      5.80 o 
   1  11   1       55.94       58.87      5.85 o 
   2  11   1      345.62      333.27     10.93 o 
   3  11   1      132.30      112.60      7.22 o 
   4  11   1        7.31        4.00      5.85 o 
   5  11   1      182.86      210.37      8.42 o 
   6  11   1      126.04      113.07      7.55 o 
   7  11   1      349.51      360.73     11.73 o 
   8  11   1        0.46       -6.59      6.87 o 
   9  11   1        0.12        2.90      7.23 o 
  10  11   1      554.96      663.65     17.18 o 
  11  11   1        3.10        5.95     10.08 o 
  12  11   1      156.91      166.29     13.52 o 
  13  11   1        3.52      -26.45     29.71 o 
  14  11   1        1.73        0.70     33.64 o 
 -13  12   1      227.15      243.21     36.73 o 
 -12  12   1        8.53       -5.85     19.03 o 
 -11  12   1        0.51        7.61     18.61 o 
 -10  12   1       13.15       20.08      7.67 o 
  -9  12   1        0.49       -5.71     15.43 o 
  -8  12   1        0.06        3.79     13.65 o 
  -7  12   1       40.71       47.51     14.77 o 
  -6  12   1       84.37       53.23     14.25 o 
  -5  12   1      206.05      208.48     17.48 o 
  -4  12   1       22.44       16.57     14.44 o 
  -3  12   1        3.52       -3.00     11.93 o 
  -2  12   1       48.19       47.54     15.02 o 
  -1  12   1        0.03       -7.25     11.57 o 
   0  12   1      214.91      184.50     15.93 o 
   1  12   1       79.31       71.82     23.12 o 
   2  12   1      401.37      403.82     21.16 o 
   3  12   1        0.17      -12.09     12.09 o 
   4  12   1       14.08        2.51     12.65 o 
   5  12   1       25.70       31.22     12.81 o 
   6  12   1      124.99      130.01      8.83 o 
   7  12   1       23.78       16.09      7.12 o 
   8  12   1       30.26       30.57     10.86 o 
   9  12   1       96.27      103.99      9.51 o 
  10  12   1       27.78       31.94      9.05 o 
  11  12   1        3.10       -2.74     16.13 o 
  12  12   1       60.36       75.78     33.30 o 
 -11  13   1      197.55      213.75     24.59 o 
 -10  13   1        3.48       -6.54     19.39 o 
  -9  13   1        3.76       -5.73     17.52 o 
  -8  13   1      229.82      251.02     33.90 o 
  -7  13   1        7.75       19.65     15.99 o 
  -6  13   1      108.48      114.36     40.45 o 
  -5  13   1        3.94       12.16     22.29 o 
  -4  13   1      652.73      653.81     29.22 o 
  -3  13   1        0.44       -7.40     13.05 o 
  -2  13   1      135.91      125.24     16.59 o 
  -1  13   1      239.59      243.89     22.87 o 
   0  13   1        2.05       -5.00     13.82 o 
   1  13   1        2.57       17.19     14.03 o 
   2  13   1        1.03        3.92     14.11 o 
   3  13   1        0.66       -9.44     13.55 o 
   4  13   1       13.85       12.39     14.74 o 
   5  13   1      317.30      294.98     21.11 o 
   6  13   1       18.80       22.35     15.59 o 
   7  13   1        2.21       -0.75     16.65 o 
   8  13   1       55.49       63.04     26.78 o 
   9  13   1        0.09        3.04     17.72 o 
  10  13   1        4.77      -17.92     20.68 o 
  11  13   1        8.30       -6.24     30.83 o 
  -9  14   1        6.88       12.47     20.78 o 
  -8  14   1       65.88       72.63     20.19 o 
  -7  14   1       56.37       82.91     31.63 o 
  -6  14   1        6.26       -4.52     17.68 o 
  -5  14   1       25.38       20.02     17.16 o 
  -4  14   1      126.32      129.38     18.56 o 
  -3  14   1      106.01      118.07     47.23 o 
  -2  14   1      305.15      273.60     22.05 o 
  -1  14   1       39.69       39.52     16.02 o 
   0  14   1        5.08       18.12     15.94 o 
   1  14   1      352.57      373.46     40.78 o 
   2  14   1       14.45       17.16     16.41 o 
   3  14   1       20.53        5.56     16.66 o 
   4  14   1        3.96       -3.35     16.60 o 
   5  14   1       88.57      115.04     19.92 o 
   6  14   1       47.32       42.48     19.25 o 
   7  14   1       32.87       25.90     19.72 o 
   8  14   1      128.24      139.00     60.02 o 
   9  14   1       43.00       60.49     39.75 o 
  -7  15   1       76.77       63.39     22.49 o 
  -6  15   1        1.33      -18.99     18.99 o 
  -5  15   1       21.85       32.20     24.92 o 
  -4  15   1        3.69       -3.72     19.38 o 
  -3  15   1        3.14        8.29     41.69 o 
  -2  15   1       55.84       77.24     19.76 o 
  -1  15   1       17.00        0.39     18.16 o 
   0  15   1       59.75       70.64     31.96 o 
   1  15   1        3.20        4.79     17.69 o 
   2  15   1        9.11       22.60     19.21 o 
   3  15   1        4.18       -9.06     19.07 o 
   4  15   1        2.60       -6.27     19.77 o 
   5  15   1       32.70       76.35     28.10 o 
   6  15   1       42.54       -7.79     20.26 o 
   0  16   1       17.98        5.00     21.75 o 
 -19   0   2        4.47        9.42     25.00 o 
 -18   0   2      232.20      225.86     28.26 o 
 -17   0   2       12.24        6.48     14.54 o 
 -16   0   2       40.18       35.73      9.24 o 
 -15   0   2      552.36      522.93     13.23 o 
 -14   0   2      210.02      192.82      8.37 o 
 -13   0   2       34.91       40.64      4.79 o 
 -12   0   2     1242.07     1203.04     17.36 o 
 -11   0   2       83.11       85.62      5.09 o 
 -10   0   2      287.39      304.19      6.16 o 
  -9   0   2      139.96      170.33      4.93 o 
  -8   0   2     1022.01     1023.91     12.58 o 
  -7   0   2        7.04       -2.08      2.08 o 
  -6   0   2     1785.60     1783.17     18.95 o 
  -5   0   2    12889.76    12967.46    122.77 o 
  -4   0   2      983.16      922.73      9.72 o 
  -3   0   2      602.01      535.29      5.60 o 
  -2   0   2     2040.83     1930.46     19.52 o 
  -1   0   2    11876.97    11803.51    127.97 o 
   0   0   2      364.76      354.82      5.77 o 
   1   0   2    12342.45    12255.41    139.79 o 
   2   0   2     5992.50     5892.56     60.94 o 
   3   0   2      986.19      937.37     11.15 o 
   4   0   2       26.83       16.11      1.88 o 
   5   0   2       71.13       78.41      3.75 o 
   6   0   2       96.54       70.69      3.18 o 
   7   0   2       10.04        1.93      2.60 o 
   8   0   2       49.58       44.63      3.40 o 
   9   0   2      122.63      118.03      4.57 o 
  10   0   2        2.46        1.83      3.74 o 
  11   0   2       45.98       46.77      4.85 o 
  12   0   2     1112.32     1017.22     19.17 o 
  13   0   2       62.60       46.77      8.12 o 
  14   0   2      602.95      575.24     18.16 o 
  15   0   2      325.61      355.73     17.73 o 
  16   0   2       27.87       55.10     15.86 o 
  17   0   2      172.37      211.81     26.65 o 
  18   0   2       33.36       57.89     24.92 o 
 -20   1   2       55.93       44.79     28.35 o 
 -19   1   2       47.23       45.34     17.74 o 
 -18   1   2       10.56        3.08     15.44 o 
 -17   1   2        0.97       -0.93      9.48 o 
 -16   1   2        9.66       18.96      6.21 o 
 -15   1   2        1.72        0.42      5.24 o 
 -14   1   2       19.03       17.36      4.39 o 
 -13   1   2      139.63      139.99      4.92 o 
 -12   1   2       43.69       46.17      3.31 o 
 -11   1   2       44.83       54.89      2.84 o 
 -10   1   2      364.72      358.13      5.32 o 
  -9   1   2     1236.85     1252.94     11.00 o 
  -8   1   2      636.66      563.02      5.63 o 
  -7   1   2      213.47      241.79      3.91 o 
  -6   1   2      704.16      760.76      6.16 o 
  -5   1   2      361.30      365.89      3.66 o 
  -4   1   2    14279.39    13987.95     93.94 o 
  -3   1   2    40371.59    39649.51    266.54 o 
  -2   1   2        5.64       -1.02      1.02 o 
  -1   1   2     8532.48     8508.66     74.72 o 
   0   1   2       14.26       16.75      1.19 o 
   1   1   2      602.56      597.16      6.66 o 
   2   1   2      727.00      679.22      6.29 o 
   3   1   2       56.35       70.04      1.52 o 
   4   1   2       38.82       40.65      1.57 o 
   5   1   2      566.65      667.39      6.51 o 
   6   1   2      259.08      269.68      3.90 o 
   7   1   2      162.05      196.61      3.91 o 
   8   1   2        0.12       -0.56      1.88 o 
   9   1   2        5.90        2.62      2.16 o 
  10   1   2      422.16      417.49      6.23 o 
  11   1   2      190.34      189.81      5.32 o 
  12   1   2      406.53      371.31      7.55 o 
  13   1   2     1283.86     1216.02     17.65 o 
  14   1   2      448.22      419.58     12.98 o 
  15   1   2       36.44       36.08      9.14 o 
  16   1   2       26.54       35.49     11.07 o 
  17   1   2        0.17        5.27     12.97 o 
  18   1   2       82.27       79.68     17.45 o 
 -20   2   2        0.13      -15.37     30.54 o 
 -19   2   2        0.04       -8.87     16.78 o 
 -18   2   2        0.25       13.34     15.35 o 
 -17   2   2      107.26      105.97      9.33 o 
 -16   2   2      284.27      267.75      9.78 o 
 -15   2   2        0.37       -2.35      5.36 o 
 -14   2   2       79.31       68.83      4.74 o 
 -13   2   2      274.98      267.51      5.94 o 
 -12   2   2      269.83      254.65      4.75 o 
 -11   2   2      490.02      487.88      6.72 o 
 -10   2   2      132.80      131.54      3.48 o 
  -9   2   2      381.34      388.93      4.66 o 
  -8   2   2     1526.17     1516.47     11.68 o 
  -7   2   2      198.28      247.90      3.09 o 
  -6   2   2        1.35        1.63      1.28 o 
  -5   2   2        4.56       -0.47      1.22 o 
  -4   2   2      160.04      199.80      2.43 o 
  -3   2   2    16462.57    16811.30    134.89 o 
  -2   2   2    15290.01    15339.05    130.35 o 
  -1   2   2     2427.65     2450.35     23.68 o 
   0   2   2      241.56      245.28      5.67 o 
   1   2   2     3468.31     3588.60     41.51 o 
   2   2   2      610.66      619.79      7.83 o 
   3   2   2        3.98        5.55      1.38 o 
   4   2   2     7097.08     7428.44     63.99 o 
   5   2   2       13.35       16.50      1.56 o 
   6   2   2      307.73      325.43      4.32 o 
   7   2   2      486.63      506.67      5.56 o 
   8   2   2        2.80        2.22      2.17 o 
   9   2   2       24.06       19.77      2.57 o 
  10   2   2        2.44       -0.14      2.62 o 
  11   2   2      501.69      481.32      8.51 o 
  12   2   2       27.89       27.68      4.00 o 
  13   2   2      106.45      114.39      6.96 o 
  14   2   2      231.71      227.68      9.46 o 
  15   2   2       11.29       14.28      8.14 o 
  16   2   2       12.14        6.72      9.87 o 
  17   2   2       93.44      115.62     14.80 o 
  18   2   2       16.91       20.08     26.24 o 
 -19   3   2        0.09        0.58     27.35 o 
 -18   3   2       71.30       55.51     13.50 o 
 -17   3   2       40.55       43.15      8.58 o 
 -16   3   2      181.95      183.98      9.03 o 
 -15   3   2        2.11       -2.47      5.98 o 
 -14   3   2        0.46       -3.24      4.38 o 
 -13   3   2      681.04      624.81      9.18 o 
 -12   3   2     1622.94     1568.45     14.88 o 
 -11   3   2     1624.21     1631.72     15.64 o 
 -10   3   2      107.19      110.05      3.29 o 
  -9   3   2        3.57        0.46      2.18 o 
  -8   3   2      825.09      807.29      7.18 o 
  -7   3   2       40.63       37.18      1.73 o 
  -6   3   2      100.04       89.51      2.11 o 
  -5   3   2       23.33       16.94      1.46 o 
  -4   3   2        8.95       29.64      1.32 o 
  -3   3   2     8952.53     8485.34     68.34 o 
  -2   3   2     2223.84     2156.23     20.55 o 
  -1   3   2     2854.64     2728.18     25.44 o 
   0   3   2      947.45      923.29     10.54 o 
   1   3   2     1494.28     1547.05     17.77 o 
   2   3   2     1512.47     1375.69     14.60 o 
   3   3   2       95.83      126.03      2.23 o 
   4   3   2     7149.40     7340.23     61.20 o 
   5   3   2      805.92      788.16      7.98 o 
   6   3   2     2828.73     2960.77     24.32 o 
   7   3   2      125.66      138.42      3.07 o 
   8   3   2      379.42      349.95      5.56 o 
   9   3   2      159.99      171.06      3.74 o 
  10   3   2      208.25      226.41      4.35 o 
  11   3   2      931.82      913.53     13.33 o 
  12   3   2        2.19       -2.42      4.08 o 
  13   3   2       67.88       75.64      6.06 o 
  14   3   2      177.56      158.33      9.08 o 
  15   3   2      100.23      109.31      9.92 o 
  16   3   2      260.43      279.12     12.34 o 
  17   3   2       27.46       45.43     13.66 o 
  18   3   2       18.84        9.46     26.90 o 
 -19   4   2       13.95      -15.16     24.26 o 
 -18   4   2       50.10       40.72     13.19 o 
 -17   4   2       44.73       49.10      8.76 o 
 -16   4   2      112.90      111.88      8.30 o 
 -15   4   2        0.96        2.21      5.81 o 
 -14   4   2       21.04       27.04      5.01 o 
 -13   4   2      280.68      254.55      6.56 o 
 -12   4   2        0.09       -3.47      3.47 o 
 -11   4   2      102.42      100.77      3.59 o 
 -10   4   2      151.00      155.65      3.66 o 
  -9   4   2      902.86      903.16      9.09 o 
  -8   4   2       11.51        9.65      1.89 o 
  -7   4   2      395.08      343.38      4.68 o 
  -6   4   2     1254.02     1321.91     10.67 o 
  -5   4   2     1158.66     1185.00     10.01 o 
  -4   4   2     5691.70     5777.57     44.72 o 
  -3   4   2      637.25      649.21      6.41 o 
  -2   4   2      333.98      377.79      4.65 o 
  -1   4   2      835.43      870.57      9.83 o 
   0   4   2      177.26      172.11      3.05 o 
   1   4   2      353.87      444.67      5.82 o 
   2   4   2      188.91      198.77      3.10 o 
   3   4   2     1325.33     1381.61     12.89 o 
   4   4   2       71.18       89.27      2.30 o 
   5   4   2      647.88      663.80      7.37 o 
   6   4   2       67.61       72.32      2.84 o 
   7   4   2      356.77      359.55      5.16 o 
   8   4   2      157.28      146.65      3.39 o 
   9   4   2     1367.13     1345.62     12.98 o 
  10   4   2       20.56       14.07      3.00 o 
  11   4   2      504.05      475.67     10.68 o 
  12   4   2       88.69       92.77      5.96 o 
  13   4   2      135.20      131.30      6.98 o 
  14   4   2      211.00      201.90      9.81 o 
  15   4   2      166.78      163.97     10.77 o 
  16   4   2       10.02       20.49      9.93 o 
  17   4   2       16.32        3.20     15.55 o 
  18   4   2       71.64      117.43     31.86 o 
 -19   5   2        9.00       26.28     27.07 o 
 -18   5   2       23.87        9.17     22.27 o 
 -17   5   2      119.44      124.34     11.12 o 
 -16   5   2       13.59       13.56      7.79 o 
 -15   5   2       23.02       21.16      6.07 o 
 -14   5   2      220.11      234.11      7.69 o 
 -13   5   2       66.96       60.06      5.06 o 
 -12   5   2      318.50      323.84      6.92 o 
 -11   5   2        1.54        2.87      3.02 o 
 -10   5   2       95.55       97.02      3.25 o 
  -9   5   2      179.57      175.02      4.20 o 
  -8   5   2       46.46       46.29      2.89 o 
  -7   5   2       49.12       56.68      2.71 o 
  -6   5   2      479.98      532.05      6.10 o 
  -5   5   2      298.77      307.60      4.58 o 
  -4   5   2      766.78      856.21      8.22 o 
  -3   5   2      874.44      999.35      9.23 o 
  -2   5   2      812.81      785.08     12.14 o 
  -1   5   2       66.92       62.01      1.92 o 
   0   5   2     1937.01     1978.96     20.02 o 
   1   5   2        4.78        2.05      1.85 o 
   2   5   2      244.72      258.48      3.97 o 
   3   5   2     1706.77     1823.31     18.46 o 
   4   5   2       13.70       11.06      1.96 o 
   5   5   2     2581.10     2644.11     24.75 o 
   6   5   2      976.61     1131.38     12.29 o 
   7   5   2      139.27      135.38      3.89 o 
   8   5   2      101.48      109.38      4.06 o 
   9   5   2      272.95      278.17      4.82 o 
  10   5   2      100.08      106.69      4.98 o 
  11   5   2      198.43      187.84      5.66 o 
  12   5   2      107.16       98.29      7.96 o 
  13   5   2        0.02        3.25      5.86 o 
  14   5   2        0.27       -3.28      6.48 o 
  15   5   2        0.25       -6.49      8.04 o 
  16   5   2       41.48       46.50     11.26 o 
  17   5   2       40.32       31.23     20.73 o 
 -18   6   2       25.20       37.19     25.12 o 
 -17   6   2        1.88       11.32      8.69 o 
 -16   6   2       34.05       28.70      7.10 o 
 -15   6   2       16.19        9.95      6.31 o 
 -14   6   2       73.35       72.58      5.96 o 
 -13   6   2      399.58      393.99      8.81 o 
 -12   6   2      629.54      613.63     10.10 o 
 -11   6   2       39.24       51.05      4.98 o 
 -10   6   2      833.70      795.52     10.66 o 
  -9   6   2       88.82       85.99      5.22 o 
  -8   6   2       95.81       87.48      3.49 o 
  -7   6   2     3164.24     3106.20     27.44 o 
  -6   6   2      961.52     1054.94     12.81 o 
  -5   6   2       77.35       67.67      2.73 o 
  -4   6   2        5.19        0.05      1.96 o 
  -3   6   2      589.10      546.36      6.81 o 
  -2   6   2       13.81       30.73      2.16 o 
  -1   6   2       29.44       25.10      2.41 o 
   0   6   2      566.55      557.03      7.26 o 
   1   6   2     1859.46     1816.15     20.41 o 
   2   6   2      830.93      888.35     10.96 o 
   3   6   2      774.32      775.42     10.06 o 
   4   6   2       72.47       88.16      3.09 o 
   5   6   2      146.87      156.45      3.97 o 
   6   6   2     2152.72     2079.49     21.73 o 
   7   6   2      792.15      781.52     10.15 o 
   8   6   2       44.54       46.30      3.54 o 
   9   6   2      499.75      477.56     10.33 o 
  10   6   2      284.96      281.34      8.05 o 
  11   6   2        9.35       14.04      4.40 o 
  12   6   2      481.99      459.94     10.26 o 
  13   6   2       24.35       15.36      5.57 o 
  14   6   2      182.71      197.80      9.07 o 
  15   6   2       33.70       22.27      7.67 o 
  16   6   2       13.01       -1.98      8.46 o 
  17   6   2       51.33       82.89     30.83 o 
 -17   7   2      100.93      112.13     16.45 o 
 -16   7   2       37.83       29.71     12.05 o 
 -15   7   2      171.45      154.06     14.87 o 
 -14   7   2       27.29       44.34     10.61 o 
 -13   7   2        1.90        6.92      7.49 o 
 -12   7   2      259.67      249.33      9.10 o 
 -11   7   2      283.41      301.19      8.54 o 
 -10   7   2        7.31       12.46      4.42 o 
  -9   7   2        0.78        2.83      3.55 o 
  -8   7   2       79.03       77.27      3.78 o 
  -7   7   2      287.46      307.97      5.82 o 
  -6   7   2      404.37      425.74      5.80 o 
  -5   7   2       21.80       15.63      2.31 o 
  -4   7   2      201.70      183.14      3.76 o 
  -3   7   2      194.66      188.55      3.70 o 
  -2   7   2      199.44      219.67      3.94 o 
  -1   7   2      108.42      116.61      3.11 o 
   0   7   2      260.60      253.73      4.53 o 
   1   7   2       17.51       16.70      2.50 o 
   2   7   2      495.55      474.85      6.55 o 
   3   7   2       87.18       98.37      3.62 o 
   4   7   2      106.96      134.55      4.00 o 
   5   7   2     2438.75     2437.41     24.20 o 
   6   7   2     1621.57     1567.57     17.25 o 
   7   7   2      131.35      132.82      4.85 o 
   8   7   2       76.14       82.62      7.24 o 
   9   7   2      135.62      121.71      6.87 o 
  10   7   2      365.49      377.76     11.17 o 
  11   7   2        5.24        0.49      6.34 o 
  12   7   2       57.46       64.17      8.70 o 
  13   7   2        0.17       -4.81     10.39 o 
  14   7   2        0.26        1.35     13.36 o 
  15   7   2       96.53      112.37     19.70 o 
  16   7   2        3.64       11.59     20.63 o 
 -17   8   2       39.01       40.70     27.89 o 
 -16   8   2       11.26       12.94     14.29 o 
 -15   8   2        0.75        6.38     11.10 o 
 -14   8   2       59.54       59.84     11.33 o 
 -13   8   2       25.27       17.40      8.55 o 
 -12   8   2        2.93        0.56      7.81 o 
 -11   8   2      244.45      215.26      9.41 o 
 -10   8   2       51.69       52.25      5.90 o 
  -9   8   2      179.94      172.73      6.27 o 
  -8   8   2      688.19      661.21     10.23 o 
  -7   8   2      199.21      193.36      4.43 o 
  -6   8   2       17.36       15.60      2.89 o 
  -5   8   2       29.36       21.76      3.08 o 
  -4   8   2       11.43       10.41      2.75 o 
  -3   8   2      153.64      158.01      3.76 o 
  -2   8   2      158.64      175.31      3.89 o 
  -1   8   2      414.33      433.85      8.26 o 
   0   8   2      223.12      248.08      5.84 o 
   1   8   2      391.21      386.02      6.18 o 
   2   8   2       32.58       24.67      3.10 o 
   3   8   2      527.86      503.91      7.56 o 
   4   8   2      349.31      378.21      7.37 o 
   5   8   2      647.19      652.42      9.69 o 
   6   8   2      188.44      200.19      4.93 o 
   7   8   2      283.43      297.39      7.39 o 
   8   8   2      311.70      324.42      9.30 o 
   9   8   2       12.68       11.85      6.42 o 
  10   8   2      116.04      162.36     16.44 o 
  11   8   2      179.91      194.24     11.44 o 
  12   8   2       70.73       73.12     11.41 o 
  13   8   2        0.57        0.73     12.88 o 
  14   8   2        0.67       18.49     17.15 o 
  15   8   2       38.41       37.49     19.62 o 
  16   8   2       29.06       62.35     32.77 o 
 -16   9   2      428.53      365.94     36.98 o 
 -15   9   2        1.98       -4.88     12.81 o 
 -14   9   2       76.39       64.43     13.55 o 
 -13   9   2       22.62       26.69      9.24 o 
 -12   9   2        0.56        5.73      8.33 o 
 -11   9   2      154.90      152.38     13.38 o 
 -10   9   2      355.02      342.55     14.24 o 
  -9   9   2      314.76      292.86     10.00 o 
  -8   9   2        3.64        8.26      4.75 o 
  -7   9   2       13.15       12.40      4.18 o 
  -6   9   2      661.18      679.74     12.59 o 
  -5   9   2        4.80        6.43      3.31 o 
  -4   9   2      122.58      129.16      3.99 o 
  -3   9   2      648.93      628.73      8.49 o 
  -2   9   2       92.50       93.97      4.92 o 
  -1   9   2       76.59       75.44      4.47 o 
   0   9   2      929.93      895.94     11.29 o 
   1   9   2      183.70      179.27      4.90 o 
   2   9   2      158.45      171.50      4.77 o 
   3   9   2      486.45      506.85      9.81 o 
   4   9   2       56.61       46.20      4.12 o 
   5   9   2       56.87       56.81      4.86 o 
   6   9   2      883.52      883.23     16.19 o 
   7   9   2     1015.37     1005.22     18.04 o 
   8   9   2       92.02      109.19     10.13 o 
   9   9   2       67.85       65.61      9.82 o 
  10   9   2      572.25      576.36     17.15 o 
  11   9   2      129.85      148.24     16.39 o 
  12   9   2      174.54      197.87     16.21 o 
  13   9   2       98.70      120.72     18.52 o 
  14   9   2        3.24       -0.39     17.86 o 
  15   9   2        2.61       -1.61     32.68 o 
 -15  10   2       17.78       49.75     29.01 o 
 -14  10   2       48.83       40.88     13.92 o 
 -13  10   2       49.92       77.91     12.88 o 
 -12  10   2       61.85       80.23     11.15 o 
 -11  10   2       14.79       14.75      8.58 o 
 -10  10   2      148.45      145.58      9.68 o 
  -9  10   2       44.94       23.05      8.29 o 
  -8  10   2       83.95      101.85      8.35 o 
  -7  10   2      257.81      277.89     12.60 o 
  -6  10   2       64.62       66.53      6.45 o 
  -5  10   2      494.80      451.65      9.88 o 
  -4  10   2       47.62       48.25      4.86 o 
  -3  10   2        3.55        0.63      4.07 o 
  -2  10   2      356.11      352.51      7.18 o 
  -1  10   2      262.77      267.06      6.57 o 
   0  10   2      594.79      562.01     10.56 o 
   1  10   2      544.96      549.99     10.88 o 
   2  10   2      361.65      373.13     10.46 o 
   3  10   2      377.66      340.51     11.09 o 
   4  10   2       63.20       67.67      6.04 o 
   5  10   2       24.10       27.56      6.25 o 
   6  10   2      106.95      118.81      7.87 o 
   7  10   2       41.86       45.55      8.98 o 
   8  10   2        1.39       -1.58      8.83 o 
   9  10   2      270.02      263.38     13.83 o 
  10  10   2        0.02       -9.41      9.41 o 
  11  10   2       40.48       35.39     11.72 o 
  12  10   2       10.42        0.83     13.90 o 
  13  10   2       13.80       12.71     17.74 o 
  14  10   2       86.25      116.52     35.12 o 
 -14  11   2       83.72       64.66     21.82 o 
 -13  11   2        1.18       -1.07     18.39 o 
 -12  11   2        2.25       16.79     10.81 o 
 -11  11   2        4.64        7.08     10.11 o 
 -10  11   2       52.09       64.38     10.10 o 
  -9  11   2       11.37       20.04      9.00 o 
  -8  11   2      211.03      198.38     10.90 o 
  -7  11   2       13.14       18.80      6.86 o 
  -6  11   2       97.49      102.10      8.24 o 
  -5  11   2       80.24       83.31      8.67 o 
  -4  11   2      126.72      122.96      8.92 o 
  -3  11   2        0.31       -3.51      6.61 o 
  -2  11   2       22.14       10.17      8.76 o 
  -1  11   2      329.42      307.44     11.02 o 
   0  11   2      241.15      236.73     10.05 o 
   1  11   2      222.61      200.23      9.37 o 
   2  11   2        4.09       11.47      6.76 o 
   3  11   2       32.92       30.18      7.18 o 
   4  11   2      132.02      118.97      8.24 o 
   5  11   2      193.17      183.92      9.57 o 
   6  11   2       94.91       98.60     10.11 o 
   7  11   2      207.60      192.62     12.01 o 
   8  11   2      150.83      143.49     14.21 o 
   9  11   2        0.36        2.50     11.35 o 
  10  11   2       35.91       33.77     11.40 o 
  11  11   2       24.23       31.61     13.67 o 
  12  11   2        1.19      -14.05     27.77 o 
  13  11   2       10.74       44.21     32.73 o 
 -13  12   2        3.63       21.07     28.39 o 
 -12  12   2       11.92       21.53     25.04 o 
 -11  12   2       14.12       -5.21     11.78 o 
 -10  12   2       61.49       71.38     12.21 o 
  -9  12   2       20.07       19.13     10.75 o 
  -8  12   2       43.98       52.22     10.77 o 
  -7  12   2      421.28      395.23     16.86 o 
  -6  12   2        8.10       14.80      7.85 o 
  -5  12   2        9.29        3.83      7.50 o 
  -4  12   2       97.76       98.09      8.39 o 
  -3  12   2        1.07        1.60      6.98 o 
  -2  12   2      721.31      716.30     18.29 o 
  -1  12   2       48.61       31.13      7.49 o 
   0  12   2      121.27      109.93      8.45 o 
   1  12   2      402.78      411.19     13.71 o 
   2  12   2      235.46      242.62     10.60 o 
   3  12   2      309.98      316.74     11.95 o 
   4  12   2       43.20       39.77      8.63 o 
   5  12   2       51.10       37.48      8.56 o 
   6  12   2       56.65       57.14     10.92 o 
   7  12   2      109.44      122.53     24.09 o 
   8  12   2      114.94      118.77     15.43 o 
   9  12   2       41.45       38.08     11.47 o 
  10  12   2       71.80       91.73     37.81 o 
  11  12   2       34.48       60.74     30.99 o 
  12  12   2        0.57      -30.99     30.99 o 
 -11  13   2       20.04       33.97     27.60 o 
 -10  13   2        5.82       12.35     19.02 o 
  -9  13   2       42.83       31.09      9.36 o 
  -8  13   2       98.32      122.22     10.09 o 
  -7  13   2       27.65       27.01      8.43 o 
  -6  13   2       91.11      122.13      9.34 o 
  -5  13   2       26.24       27.96      8.00 o 
  -4  13   2       31.18       34.55      7.77 o 
  -3  13   2        6.78       12.83      7.37 o 
  -2  13   2       22.63       30.63      7.47 o 
  -1  13   2       11.31       14.09      7.45 o 
   0  13   2      232.72      222.85     13.05 o 
   1  13   2       36.52       26.81      7.69 o 
   2  13   2      108.64      127.71      9.08 o 
   3  13   2        4.67        1.87      7.57 o 
   4  13   2        6.03        9.61      8.02 o 
   5  13   2      149.88      172.89     11.26 o 
   6  13   2        0.22        1.56      8.67 o 
   7  13   2       69.63       87.61     12.33 o 
   8  13   2       27.21       24.36     15.90 o 
   9  13   2        8.64       11.10     20.34 o 
  10  13   2       89.37      136.77     33.22 o 
  -9  14   2      140.43      150.74     30.91 o 
  -8  14   2        8.82       -0.38     26.22 o 
  -7  14   2        3.62       -7.94     18.53 o 
  -6  14   2       15.13       -7.92     17.35 o 
  -5  14   2        6.57       -5.03     16.54 o 
  -4  14   2       33.76       23.51     17.41 o 
  -3  14   2        3.47       -9.50     16.06 o 
  -2  14   2      313.89      325.75     22.71 o 
  -1  14   2       61.00       53.59     17.20 o 
   0  14   2        0.90       13.11     16.64 o 
   1  14   2        2.23       -0.88     15.59 o 
   2  14   2        5.06       -3.04     16.48 o 
   3  14   2       34.80       29.43     22.85 o 
   4  14   2       11.34       13.31     16.71 o 
   5  14   2        0.65        7.31     18.13 o 
   6  14   2       15.50       25.93     19.75 o 
   7  14   2        5.25       12.52     20.87 o 
   8  14   2       69.00      115.04     34.17 o 
  -7  15   2       46.52       49.23     22.31 o 
  -6  15   2       44.50       59.69     21.89 o 
  -5  15   2       49.27       61.61     20.31 o 
  -4  15   2       59.62       67.44     21.09 o 
  -3  15   2       89.46      131.22     22.11 o 
  -2  15   2       16.02        1.75     18.56 o 
  -1  15   2      134.30      134.85     21.96 o 
   0  15   2       53.55       45.62     19.76 o 
   1  15   2        0.07      -18.54     18.54 o 
   2  15   2      162.93      167.21     23.01 o 
   3  15   2       10.63        6.09     20.74 o 
   4  15   2        0.08       -2.89     20.07 o 
   5  15   2       40.32       54.11     22.88 o 
 -19   1   3       71.82       54.23     16.66 o 
 -18   1   3       61.21       73.87     13.51 o 
 -17   1   3       10.37       14.81      7.69 o 
 -16   1   3       33.78       38.81      6.35 o 
 -15   1   3       60.96       59.26      5.81 o 
 -14   1   3      442.95      413.26      7.84 o 
 -13   1   3     1071.32     1033.81     11.60 o 
 -12   1   3       73.63       69.08      3.37 o 
 -11   1   3      555.01      529.45      7.02 o 
 -10   1   3      874.15      845.65      8.85 o 
  -9   1   3        0.15        0.58      1.89 o 
  -8   1   3     1668.94     1660.80     12.65 o 
  -7   1   3        6.09        0.75      1.36 o 
  -6   1   3     1064.41     1103.30      9.02 o 
  -5   1   3      161.87      188.93      2.40 o 
  -4   1   3     1774.25     1807.48     13.07 o 
  -3   1   3     8184.90     7966.82     60.77 o 
  -2   1   3      232.85      196.74      2.73 o 
  -1   1   3      298.94      280.58      3.59 o 
   0   1   3     3263.15     3306.02     33.19 o 
   1   1   3      230.26      242.42      3.54 o 
   2   1   3       87.84       71.34      1.69 o 
   3   1   3     2057.03     2100.64     18.17 o 
   4   1   3       83.76       81.92      3.33 o 
   5   1   3       17.98       33.60      1.74 o 
   6   1   3      357.10      338.66      4.70 o 
   7   1   3      611.40      611.86      7.25 o 
   8   1   3       74.42       86.51      3.00 o 
   9   1   3      369.14      362.97      5.50 o 
  10   1   3      351.42      336.93      5.59 o 
  11   1   3       85.50       95.81      4.75 o 
  12   1   3      402.87      390.03      8.81 o 
  13   1   3       10.61       17.66      6.81 o 
  14   1   3      157.59      177.55      9.62 o 
  15   1   3       22.75       21.09      9.06 o 
  16   1   3      452.41      491.40     17.87 o 
  17   1   3        2.39      -11.39     14.35 o 
 -19   2   3      156.69      170.37     28.72 o 
 -18   2   3       80.95      117.81     12.49 o 
 -17   2   3       23.34       32.22     10.04 o 
 -16   2   3       62.33       57.04      7.29 o 
 -15   2   3       61.47       77.22      5.42 o 
 -14   2   3      143.16      141.34      5.37 o 
 -13   2   3       88.88       93.01      4.14 o 
 -12   2   3      964.86      959.04      9.91 o 
 -11   2   3      302.58      300.80      5.12 o 
 -10   2   3       32.61       33.85      2.42 o 
  -9   2   3      835.32      873.16      7.94 o 
  -8   2   3      648.35      694.56      7.51 o 
  -7   2   3      847.02      783.85      6.88 o 
  -6   2   3     2004.47     1983.41     14.92 o 
  -5   2   3     1405.57     1376.84     11.31 o 
  -4   2   3       22.86       22.74      1.39 o 
  -3   2   3       11.44       10.57      1.60 o 
  -2   2   3      108.74      133.43      2.77 o 
  -1   2   3      483.99      411.41      6.58 o 
   0   2   3       71.80       76.85      2.60 o 
   1   2   3      915.43      783.38      9.68 o 
   2   2   3     3090.22     3016.63     29.39 o 
   3   2   3     1352.11     1438.18     14.71 o 
   4   2   3     1754.08     1894.76     17.83 o 
   5   2   3      240.63      286.43      4.49 o 
   6   2   3       99.88       84.35      2.92 o 
   7   2   3      550.44      523.27      6.48 o 
   8   2   3        0.06       -0.38      2.32 o 
   9   2   3     1761.04     1790.09     17.00 o 
  10   2   3      934.01      899.49     10.54 o 
  11   2   3      478.99      444.43     11.30 o 
  12   2   3        0.56        1.27      4.90 o 
  13   2   3       33.98       30.54      6.01 o 
  14   2   3       83.66       82.32      8.55 o 
  15   2   3      270.72      284.21     12.75 o 
  16   2   3        9.50       14.39     10.85 o 
  17   2   3       71.69       88.43     25.29 o 
 -19   3   3       16.07        1.74     27.73 o 
 -18   3   3       56.38       66.87     11.89 o 
 -17   3   3       11.68       12.26      8.55 o 
 -16   3   3       20.17       19.00      6.35 o 
 -15   3   3       65.44       62.54      6.25 o 
 -14   3   3        4.99        7.16      4.37 o 
 -13   3   3       96.60       97.66      4.54 o 
 -12   3   3        8.86       10.29      3.51 o 
 -11   3   3        0.22        3.20      2.54 o 
 -10   3   3       36.80       37.89      2.75 o 
  -9   3   3        0.10       -2.27      2.27 o 
  -8   3   3      206.54      190.40      3.52 o 
  -7   3   3     1059.94     1186.81     10.57 o 
  -6   3   3      109.95      138.50      2.60 o 
  -5   3   3     1244.99     1301.60     11.06 o 
  -4   3   3        6.77        5.04      1.48 o 
  -3   3   3     1101.24     1125.93     10.80 o 
  -2   3   3      476.41      476.04      5.82 o 
  -1   3   3        4.18        2.76      1.81 o 
   0   3   3     1143.33     1293.47     15.19 o 
   1   3   3      620.53      607.70      8.52 o 
   2   3   3      241.46      226.85      4.61 o 
   3   3   3     1661.33     1814.94     18.38 o 
   4   3   3      465.41      452.38      6.40 o 
   5   3   3      945.41     1074.10     11.97 o 
   6   3   3      210.92      224.68      4.33 o 
   7   3   3      520.77      532.10      7.23 o 
   8   3   3        9.54        4.77      2.17 o 
   9   3   3      572.06      565.13      7.52 o 
  10   3   3        0.09       -3.12      3.45 o 
  11   3   3      337.76      334.79      7.41 o 
  12   3   3      344.33      316.67      9.94 o 
  13   3   3       77.32       72.56      6.26 o 
  14   3   3        6.33        1.73      6.94 o 
  15   3   3        3.77        4.48      8.67 o 
  16   3   3       18.41        6.64     10.89 o 
  17   3   3       26.43       24.05     25.16 o 
 -19   4   3        0.52       -8.18     26.78 o 
 -18   4   3        0.23      -10.69     10.69 o 
 -17   4   3      122.19      134.79      8.10 o 
 -16   4   3       98.22      103.59      7.10 o 
 -15   4   3      116.11      120.33      8.72 o 
 -14   4   3       46.37       47.93      4.60 o 
 -13   4   3       46.20       60.84      4.08 o 
 -12   4   3      117.73      113.64      4.61 o 
 -11   4   3      601.64      605.30      9.04 o 
 -10   4   3      246.39      244.19      4.80 o 
  -9   4   3      182.78      178.98      3.97 o 
  -8   4   3        3.67        0.44      2.18 o 
  -7   4   3      403.36      375.61      4.81 o 
  -6   4   3     1851.12     1817.59     15.25 o 
  -5   4   3       81.52       76.92      2.24 o 
  -4   4   3     3045.55     2981.44     25.00 o 
  -3   4   3     1829.76     2007.11     18.37 o 
  -2   4   3     1117.50     1214.20     12.34 o 
  -1   4   3      707.42      692.37      8.36 o 
   0   4   3     1449.35     1539.88     17.14 o 
   1   4   3     3215.24     3223.91     34.13 o 
   2   4   3     5804.22     6328.89     63.16 o 
   3   4   3        1.00        4.77      1.98 o 
   4   4   3      364.90      351.39      5.18 o 
   5   4   3       48.33       56.18      2.78 o 
   6   4   3     2085.07     2051.78     21.30 o 
   7   4   3      565.02      618.87      8.21 o 
   8   4   3       86.01       88.29      3.57 o 
   9   4   3      101.09      101.92      3.96 o 
  10   4   3      518.75      440.11     12.51 o 
  11   4   3      197.66      175.48      6.60 o 
  12   4   3      534.90      536.82     10.78 o 
  13   4   3      100.37       99.19      6.45 o 
  14   4   3       45.67       41.09      6.50 o 
  15   4   3      166.40      176.82      9.39 o 
  16   4   3      103.57      108.64      9.49 o 
  17   4   3       96.72      126.11     29.54 o 
 -19   5   3       51.21       54.38     31.69 o 
 -18   5   3        2.91       -8.91     14.46 o 
 -17   5   3        3.75       -6.81     10.91 o 
 -16   5   3      153.47      155.81     10.89 o 
 -15   5   3       23.90        8.91      8.40 o 
 -14   5   3        4.79       -1.18      7.87 o 
 -13   5   3      318.43      287.81      8.72 o 
 -12   5   3      660.92      641.47     11.29 o 
 -11   5   3     1008.92     1008.75     14.29 o 
 -10   5   3      149.38      145.26      4.40 o 
  -9   5   3      233.05      223.86      4.73 o 
  -8   5   3      626.46      614.44      7.48 o 
  -7   5   3     1263.18     1203.32     11.93 o 
  -6   5   3       36.06       35.61      2.37 o 
  -5   5   3       30.53       38.74      2.36 o 
  -4   5   3     1172.64     1213.89     12.28 o 
  -3   5   3     3414.59     3377.45     29.89 o 
  -2   5   3     1127.00      994.33      9.61 o 
  -1   5   3      683.49      766.66      9.23 o 
   0   5   3      463.64      417.68      7.36 o 
   1   5   3       40.98       35.73      2.86 o 
   2   5   3      174.22      145.99      3.13 o 
   3   5   3      152.87      155.46      3.54 o 
   4   5   3       32.67       29.26      2.47 o 
   5   5   3      174.33      161.49      3.91 o 
   6   5   3      464.20      454.74      7.08 o 
   7   5   3       10.96        9.34      3.27 o 
   8   5   3      332.46      308.07      6.22 o 
   9   5   3      409.33      409.79     10.63 o 
  10   5   3      846.00      835.27     15.17 o 
  11   5   3      518.78      530.59     13.29 o 
  12   5   3        1.56        1.41      7.81 o 
  13   5   3       89.36       79.68      9.82 o 
  14   5   3      231.39      226.54     13.26 o 
  15   5   3        2.54       -5.33     12.09 o 
  16   5   3       51.02       58.50     20.52 o 
  17   5   3        0.64       -9.83     28.51 o 
 -18   6   3       18.44        1.22     18.30 o 
 -17   6   3        2.32       -9.33     11.43 o 
 -16   6   3       14.65       16.85      9.78 o 
 -15   6   3        9.49       16.29      9.39 o 
 -14   6   3       99.38       81.79      9.56 o 
 -13   6   3       12.39        9.19      7.02 o 
 -12   6   3       34.19       29.89      5.64 o 
 -11   6   3      137.08      133.65      5.81 o 
 -10   6   3      108.24      108.88      5.11 o 
  -9   6   3       31.83       26.18      3.12 o 
  -8   6   3       86.99       88.02      4.41 o 
  -7   6   3      498.54      498.73      7.05 o 
  -6   6   3      170.64      202.99      4.03 o 
  -5   6   3      115.70      106.61      3.21 o 
  -4   6   3      360.22      385.79      7.18 o 
  -3   6   3      172.62      188.01      3.96 o 
  -2   6   3      507.18      524.68      6.93 o 
  -1   6   3        0.94        0.50      2.14 o 
   0   6   3      721.37      758.75      9.80 o 
   1   6   3       92.44      107.38      3.48 o 
   2   6   3      123.43      122.15      3.71 o 
   3   6   3       93.53       94.14      3.87 o 
   4   6   3      973.91     1022.02     11.65 o 
   5   6   3       81.28       78.77      3.39 o 
   6   6   3      352.50      341.75      6.13 o 
   7   6   3       26.45       25.08      3.60 o 
   8   6   3      281.21      266.88     12.12 o 
   9   6   3      657.30      605.06     14.80 o 
  10   6   3       14.43       16.38      5.83 o 
  11   6   3       58.50       37.08      8.31 o 
  12   6   3       11.74       -5.54      8.40 o 
  13   6   3        0.27        7.98      9.24 o 
  14   6   3       19.10       23.23     13.56 o 
  15   6   3       59.97       56.17     22.31 o 
  16   6   3       40.08       38.03     20.80 o 
 -18   7   3       13.13       -1.57     26.80 o 
 -17   7   3      163.92      162.78     15.69 o 
 -16   7   3      205.17      233.96     18.17 o 
 -15   7   3       43.89       29.81      9.92 o 
 -14   7   3       26.31       25.09     11.06 o 
 -13   7   3        2.30        4.65      8.25 o 
 -12   7   3        0.39        0.37      6.87 o 
 -11   7   3      479.22      412.01     16.17 o 
 -10   7   3      112.14      111.16      5.91 o 
  -9   7   3      132.84      108.61      4.28 o 
  -8   7   3       27.53       12.85      3.40 o 
  -7   7   3       13.81       15.22      3.18 o 
  -6   7   3       45.91       56.01      3.34 o 
  -5   7   3      793.29      796.05     10.28 o 
  -4   7   3       20.87       16.39      2.70 o 
  -3   7   3      112.34      124.08      3.44 o 
  -2   7   3      336.89      286.22      4.91 o 
  -1   7   3      365.89      359.00      6.17 o 
   0   7   3      176.57      155.51      4.03 o 
   1   7   3      465.44      461.44      7.35 o 
   2   7   3      216.70      219.69      5.81 o 
   3   7   3      212.35      217.73      4.90 o 
   4   7   3      232.00      203.66      6.71 o 
   5   7   3     1268.79     1249.52     14.20 o 
   6   7   3     1851.64     1777.52     19.32 o 
   7   7   3       75.70       97.66      5.40 o 
   8   7   3      395.50      417.86     12.18 o 
   9   7   3      103.67       87.28      6.82 o 
  10   7   3      229.78      245.88      9.97 o 
  11   7   3       93.97      119.60     12.54 o 
  12   7   3       32.73       35.68     10.69 o 
  13   7   3        8.83       11.72     11.17 o 
  14   7   3        3.35       -9.22     17.85 o 
  15   7   3       25.89       35.20     19.28 o 
  16   7   3        7.75       27.78     21.90 o 
 -17   8   3       11.89       -6.77     18.97 o 
 -16   8   3       13.71       13.30     14.79 o 
 -15   8   3      153.32      165.45     14.18 o 
 -14   8   3      144.62      169.80     13.00 o 
 -13   8   3        9.92        5.58      9.45 o 
 -12   8   3       86.77       87.09      8.26 o 
 -11   8   3       42.51       38.76      8.53 o 
 -10   8   3       75.54       77.72      6.79 o 
  -9   8   3       62.10       75.99      5.42 o 
  -8   8   3        8.01        2.34      4.38 o 
  -7   8   3        9.95        6.35      3.58 o 
  -6   8   3      904.43      915.65     12.53 o 
  -5   8   3      152.17      146.08      5.11 o 
  -4   8   3      285.20      276.47      5.69 o 
  -3   8   3      351.26      359.71      9.32 o 
  -2   8   3      600.51      588.63      8.65 o 
  -1   8   3      579.96      552.52      8.59 o 
   0   8   3      303.27      313.55      6.25 o 
   1   8   3     1040.76     1045.77     14.17 o 
   2   8   3      902.40      857.23     12.98 o 
   3   8   3       30.83       27.72      3.48 o 
   4   8   3       33.60       26.44      3.64 o 
   5   8   3        2.65       -0.30      3.68 o 
   6   8   3        0.73        7.71      4.16 o 
   7   8   3     1031.11      993.88     17.96 o 
   8   8   3      339.05      350.87     11.17 o 
   9   8   3       15.14       30.79      8.26 o 
  10   8   3      231.86      239.46     12.90 o 
  11   8   3       14.01        1.68     11.32 o 
  12   8   3       85.00       96.28     15.39 o 
  13   8   3       65.39       98.94     18.60 o 
  14   8   3       52.50       50.43     19.97 o 
  15   8   3       98.37       96.22     22.90 o 
 -16   9   3      301.57      314.90     24.04 o 
 -15   9   3       20.86       23.63     12.83 o 
 -14   9   3        0.01        5.57     11.30 o 
 -13   9   3       28.93       16.17     10.56 o 
 -12   9   3       29.69       37.21     10.71 o 
 -11   9   3       32.58       40.49      8.37 o 
 -10   9   3       51.85       55.77      7.41 o 
  -9   9   3        8.64        6.21      6.27 o 
  -8   9   3      495.78      482.73     14.90 o 
  -7   9   3      173.00      170.34      7.75 o 
  -6   9   3        0.44       -3.99      3.99 o 
  -5   9   3        0.01       -3.64      3.64 o 
  -4   9   3       50.69       53.26      3.62 o 
  -3   9   3      163.61      178.42      4.82 o 
  -2   9   3      380.66      379.07      7.40 o 
  -1   9   3       27.20       20.86      3.81 o 
   0   9   3      377.47      345.24      6.72 o 
   1   9   3     1228.53     1217.60     15.07 o 
   2   9   3       34.65       43.57      4.12 o 
   3   9   3       59.57       52.69      4.32 o 
   4   9   3       90.73       82.64      4.96 o 
   5   9   3        5.06        1.65      5.93 o 
   6   9   3     1556.60     1493.52     26.13 o 
   7   9   3       51.24       52.64      7.35 o 
   8   9   3      167.12      149.36     10.06 o 
   9   9   3       12.57       12.70     10.16 o 
  10   9   3        3.50       22.91     19.28 o 
  11   9   3        1.27       14.75     16.94 o 
  12   9   3        0.01        5.82     13.75 o 
  13   9   3        4.61        5.05     31.26 o 
  14   9   3        1.93       11.81     20.09 o 
 -15  10   3       43.41       49.16     21.21 o 
 -14  10   3        1.06        0.05     13.49 o 
 -13  10   3        8.46        2.01     11.07 o 
 -12  10   3       40.85       53.39     10.87 o 
 -11  10   3        4.58        9.40      8.66 o 
 -10  10   3       20.50       11.68      9.04 o 
  -9  10   3        0.05       -5.00      8.07 o 
  -8  10   3        3.20       -0.92      7.63 o 
  -7  10   3      926.13      874.52     19.17 o 
  -6  10   3      111.99      127.29      7.85 o 
  -5  10   3       25.32       17.22      5.39 o 
  -4  10   3      286.44      300.95      7.84 o 
  -3  10   3       56.74       41.13      5.41 o 
  -2  10   3      166.78      160.40      6.22 o 
  -1  10   3        2.63       -2.75      4.40 o 
   0  10   3      153.82      154.64      8.37 o 
   1  10   3       48.42       45.56      5.18 o 
   2  10   3       11.38       12.98      5.77 o 
   3  10   3        2.15        5.43      6.97 o 
   4  10   3      207.81      225.01      9.80 o 
   5  10   3       87.61       93.99      7.84 o 
   6  10   3      107.83      119.58      9.35 o 
   7  10   3      107.97      142.39     11.18 o 
   8  10   3        1.85        1.53      9.97 o 
   9  10   3       11.67        0.92     13.58 o 
  10  10   3       45.43       69.12     16.06 o 
  11  10   3        3.20        5.26     13.83 o 
  12  10   3       19.53        6.09     17.74 o 
  13  10   3       43.00       21.36     29.75 o 
 -14  11   3      102.81      116.65     29.59 o 
 -13  11   3       12.07       -3.27     15.83 o 
 -12  11   3       41.04       33.10     14.88 o 
 -11  11   3       83.41       57.43     14.72 o 
 -10  11   3       43.95       27.53     11.42 o 
  -9  11   3      147.44      117.23     12.41 o 
  -8  11   3        0.27      -10.74     10.74 o 
  -7  11   3      109.81      118.17     11.35 o 
  -6  11   3       16.92       19.51      9.31 o 
  -5  11   3      185.79      192.09     17.49 o 
  -4  11   3        0.04        0.52      8.33 o 
  -3  11   3      898.11      865.67     24.30 o 
  -2  11   3      444.01      401.13     15.51 o 
  -1  11   3      159.33      161.56     10.95 o 
   0  11   3      366.58      361.69     14.60 o 
   1  11   3      100.66      103.33     18.65 o 
   2  11   3      844.53      793.99     26.27 o 
   3  11   3       60.04       59.71     10.89 o 
   4  11   3       11.00        5.37      8.76 o 
   5  11   3       33.96       39.46      9.70 o 
   6  11   3      424.86      435.93     17.88 o 
   7  11   3        2.37       -0.40     10.30 o 
   8  11   3       90.60      114.06     13.31 o 
   9  11   3       24.32       25.91     15.03 o 
  10  11   3       14.38       -2.75     15.85 o 
  11  11   3       59.88       75.94     18.32 o 
  12  11   3        0.01       -8.26     29.79 o 
 -13  12   3        3.19       -4.63     26.40 o 
 -12  12   3        8.69       12.19     26.20 o 
 -11  12   3        7.09        3.99     14.37 o 
 -10  12   3       16.06       29.15     13.84 o 
  -9  12   3        3.61       -3.34     11.53 o 
  -8  12   3       17.49       16.29     10.62 o 
  -7  12   3        2.72       -9.89      9.89 o 
  -6  12   3      143.53      123.10     11.82 o 
  -5  12   3        1.19        4.01      9.86 o 
  -4  12   3        6.73        0.56      9.50 o 
  -3  12   3       14.59       23.95      9.45 o 
  -2  12   3        1.34        6.90      9.17 o 
  -1  12   3       21.27       10.69      9.54 o 
   0  12   3      132.20      144.37     11.53 o 
   1  12   3       84.63      109.62     11.38 o 
   2  12   3        0.11       -4.31      9.30 o 
   3  12   3        0.44        3.57      9.81 o 
   4  12   3       48.93       36.05      9.82 o 
   5  12   3       20.62       16.86     10.01 o 
   6  12   3        8.50       20.26     11.69 o 
   7  12   3      134.92      148.67     16.86 o 
   8  12   3        0.41       -8.14     14.92 o 
   9  12   3       77.75       85.23     17.64 o 
  10  12   3       10.73      -14.09     26.61 o 
  11  12   3        6.53        2.27     29.96 o 
 -11  13   3        2.19      -24.67     24.96 o 
 -10  13   3       64.86       91.11     26.78 o 
  -9  13   3       13.53       25.45     24.26 o 
  -8  13   3        0.70        4.01     15.33 o 
  -7  13   3       23.97       14.01     16.00 o 
  -6  13   3       66.60       73.70     11.93 o 
  -5  13   3      105.25       85.81     12.02 o 
  -4  13   3        1.00       -4.00     10.44 o 
  -3  13   3        6.20       23.55     10.70 o 
  -2  13   3      390.36      387.38     25.82 o 
  -1  13   3      407.14      365.96     16.24 o 
   0  13   3        5.72        6.80     10.41 o 
   1  13   3        0.86        1.69     10.56 o 
   2  13   3       36.26       40.31     11.26 o 
   3  13   3       92.44       85.32     12.39 o 
   4  13   3       53.25       56.83     12.26 o 
   5  13   3        9.29       10.05     11.97 o 
   6  13   3       14.57       -6.47     14.12 o 
   7  13   3       20.97       11.86     25.62 o 
   8  13   3        1.72        1.82     25.74 o 
   9  13   3        0.17       -0.25     29.34 o 
  -9  14   3        3.97        1.69     27.56 o 
  -8  14   3        0.69        2.48     24.54 o 
  -7  14   3      109.48      142.18     26.78 o 
  -6  14   3       63.73       36.11     22.89 o 
  -5  14   3        0.49        5.33     11.80 o 
  -4  14   3      131.40      139.67     13.65 o 
  -3  14   3       98.61      113.41     15.64 o 
  -2  14   3        2.35        6.61     11.51 o 
  -1  14   3      108.99      148.94     33.40 o 
   0  14   3       18.80        9.94     11.91 o 
   1  14   3       20.18       17.69     11.81 o 
   2  14   3      131.51      118.76     14.00 o 
   3  14   3       77.90       90.76     13.37 o 
   4  14   3        0.94      -13.10     23.59 o 
   5  14   3      105.59      122.10     27.89 o 
   6  14   3        4.44        5.45     25.33 o 
   7  14   3       53.25       29.59     29.87 o 
  -6  15   3       97.32      105.74     28.22 o 
  -5  15   3       12.82        8.68     26.20 o 
  -4  15   3        1.25       27.19     26.07 o 
  -3  15   3       17.67       13.10     25.95 o 
  -2  15   3        3.43       16.49     23.92 o 
  -1  15   3       26.89        2.77     23.47 o 
   0  15   3        9.51       25.04     24.09 o 
   1  15   3        3.79      -13.35     25.37 o 
   2  15   3        1.64       24.13     27.35 o 
   3  15   3       17.22        6.24     27.44 o 
   4  15   3       19.63        9.46     26.65 o 
 -18   0   4       26.86       19.26     13.41 o 
 -17   0   4       80.60       99.94     11.71 o 
 -16   0   4      170.07      154.48     10.75 o 
 -15   0   4       27.87       26.52      6.76 o 
 -14   0   4      317.01      349.73     10.25 o 
 -13   0   4       97.88      101.06      6.00 o 
 -12   0   4      901.64      923.52     15.13 o 
 -11   0   4      350.07      334.98      7.15 o 
 -10   0   4      292.06      293.44      6.04 o 
  -9   0   4     1228.19     1292.70     15.64 o 
  -8   0   4     1875.53     1898.24     21.47 o 
  -7   0   4     4289.44     4242.54     49.65 o 
  -6   0   4     8040.92     7776.67     81.24 o 
  -5   0   4     4246.25     4122.72     45.95 o 
  -4   0   4      784.36      824.45      9.90 o 
  -3   0   4     2220.50     2329.87     28.99 o 
  -2   0   4      747.29      806.98     11.08 o 
  -1   0   4       95.16       78.71      2.64 o 
   0   0   4     1093.24     1052.15     16.53 o 
   1   0   4     1095.42     1029.12     14.50 o 
   2   0   4       12.90       -0.11      2.18 o 
   3   0   4     4774.84     5014.20     65.86 o 
   4   0   4      577.37      648.04     12.91 o 
   5   0   4      287.41      275.44      5.58 o 
   6   0   4      302.20      307.44      6.49 o 
   7   0   4      863.02      819.28     12.78 o 
   8   0   4      689.91      700.32     16.33 o 
   9   0   4      511.72      475.02     11.03 o 
  10   0   4      774.01      761.11     18.73 o 
  11   0   4      241.19      208.21      9.04 o 
  12   0   4        2.19        3.34      7.21 o 
  13   0   4       84.69       79.72     11.30 o 
  14   0   4       46.44       41.28     11.81 o 
  15   0   4      181.25      197.86     20.50 o 
  16   0   4      329.37      343.54     26.69 o 
 -19   1   4        5.10       -1.03     22.85 o 
 -18   1   4       99.49      104.90     10.98 o 
 -17   1   4        1.08       -2.67      7.26 o 
 -16   1   4       41.37       48.07      6.08 o 
 -15   1   4      101.56      104.08      5.64 o 
 -14   1   4       28.58       31.91      4.38 o 
 -13   1   4        8.10        4.55      3.61 o 
 -12   1   4      325.49      334.10      6.72 o 
 -11   1   4      244.73      260.88      4.96 o 
 -10   1   4       65.18       62.12      2.51 o 
  -9   1   4      191.34      188.02      3.49 o 
  -8   1   4     2287.86     2279.09     18.07 o 
  -7   1   4     3351.63     3278.74     25.51 o 
  -6   1   4       67.53       76.66      1.98 o 
  -5   1   4     2360.85     2444.10     18.29 o 
  -4   1   4      571.06      575.27      5.42 o 
  -3   1   4       79.03       89.08      2.13 o 
  -2   1   4        7.29       16.79      1.80 o 
  -1   1   4      992.14     1044.43     10.54 o 
   0   1   4      249.08      284.87      3.93 o 
   1   1   4       43.33       45.58      2.07 o 
   2   1   4       27.23       30.87      1.63 o 
   3   1   4      161.74      147.76      2.95 o 
   4   1   4        2.81       -1.13      1.67 o 
   5   1   4        0.01        0.46      2.10 o 
   6   1   4      408.64      406.81      6.10 o 
   7   1   4       52.00       55.73      2.76 o 
   8   1   4      663.54      624.82      7.79 o 
   9   1   4       47.08       49.74      3.34 o 
  10   1   4      240.70      234.63      6.10 o 
  11   1   4      208.46      198.13      6.37 o 
  12   1   4      174.89      153.18      7.27 o 
  13   1   4        9.92       17.52      6.28 o 
  14   1   4       38.35       43.72      8.14 o 
  15   1   4      256.43      285.40     12.89 o 
  16   1   4       30.57       13.76     20.21 o 
 -19   2   4       17.25       25.16     19.06 o 
 -18   2   4       58.11       50.42     10.74 o 
 -17   2   4       14.87       18.88      7.05 o 
 -16   2   4        7.52        2.30      5.62 o 
 -15   2   4      302.80      308.12      7.89 o 
 -14   2   4       11.86       13.96      4.23 o 
 -13   2   4      269.07      247.33      5.45 o 
 -12   2   4      407.43      423.49      6.14 o 
 -11   2   4      445.84      445.94      7.86 o 
 -10   2   4      176.78      181.40      3.86 o 
  -9   2   4       11.62       11.00      2.30 o 
  -8   2   4      199.02      185.45      3.58 o 
  -7   2   4      533.58      511.52      6.10 o 
  -6   2   4       85.08      103.92      2.68 o 
  -5   2   4      936.29      964.22      8.57 o 
  -4   2   4     3018.80     3046.92     24.22 o 
  -3   2   4        0.49        1.39      1.57 o 
  -2   2   4     1346.20     1346.58     13.39 o 
  -1   2   4       63.65       50.00      3.42 o 
   0   2   4      113.73      147.54      2.93 o 
   1   2   4      608.99      603.62      8.46 o 
   2   2   4     6777.31     7149.76     68.42 o 
   3   2   4      935.48      979.54     10.28 o 
   4   2   4       35.07       55.35      2.44 o 
   5   2   4      684.43      684.38      8.09 o 
   6   2   4        1.98       -1.02      2.29 o 
   7   2   4      268.61      286.05      5.09 o 
   8   2   4       23.70       25.27      3.29 o 
   9   2   4        0.62       -3.71      3.71 o 
  10   2   4     1158.42     1028.81     15.43 o 
  11   2   4       24.04       26.79      5.77 o 
  12   2   4        0.93       -0.28      4.99 o 
  13   2   4       32.02       21.38      5.89 o 
  14   2   4        0.16       -4.31      6.41 o 
  15   2   4       11.22        8.27      7.83 o 
  16   2   4      162.22      218.05     18.32 o 
 -19   3   4       13.01       14.07     16.46 o 
 -18   3   4       65.45       77.10      9.39 o 
 -17   3   4        8.96        8.41      7.09 o 
 -16   3   4      327.91      315.29      9.97 o 
 -15   3   4       61.70       58.08      7.96 o 
 -14   3   4      538.59      495.86     13.33 o 
 -13   3   4      777.27      754.44     13.01 o 
 -12   3   4      147.52      143.23      5.29 o 
 -11   3   4      209.08      212.28      4.88 o 
 -10   3   4      735.97      728.63      8.12 o 
  -9   3   4       20.71       19.15      2.56 o 
  -8   3   4     1140.38     1118.98     10.96 o 
  -7   3   4      309.26      333.37      5.06 o 
  -6   3   4      332.26      354.79      6.05 o 
  -5   3   4      361.91      419.77      5.36 o 
  -4   3   4     1264.57     1251.89     12.01 o 
  -3   3   4     1867.14     1919.85     20.19 o 
  -2   3   4        6.37       15.91      2.63 o 
  -1   3   4     1068.82     1108.73     13.60 o 
   0   3   4     1438.52     1481.78     18.48 o 
   1   3   4     1698.46     1750.57     24.72 o 
   2   3   4        0.86       -1.35      1.84 o 
   3   3   4      614.92      551.38      6.94 o 
   4   3   4      759.68      830.60      9.38 o 
   5   3   4      108.14       94.21      3.16 o 
   6   3   4     1374.38     1363.74     15.79 o 
   7   3   4      323.08      327.59      6.25 o 
   8   3   4      463.70      467.46      7.39 o 
   9   3   4     1612.28     1503.01     19.76 o 
  10   3   4      876.63      806.76     14.68 o 
  11   3   4      411.94      399.36     12.75 o 
  12   3   4      165.99      185.64     10.87 o 
  13   3   4        1.05       -8.13      8.82 o 
  14   3   4      132.65      176.27     15.96 o 
  15   3   4        2.23        7.16     13.21 o 
  16   3   4       74.54       72.40     16.69 o 
 -19   4   4      218.85      222.21     24.14 o 
 -18   4   4       10.25        6.16     15.10 o 
 -17   4   4        0.97       -2.61     10.96 o 
 -16   4   4       63.87       67.41     10.82 o 
 -15   4   4      299.71      306.01     12.03 o 
 -14   4   4       57.18       51.77      6.76 o 
 -13   4   4       63.52       60.67      5.91 o 
 -12   4   4       45.33       48.18      4.92 o 
 -11   4   4      587.86      572.95      9.30 o 
 -10   4   4      804.71      821.06      9.80 o 
  -9   4   4      157.84      157.99      3.82 o 
  -8   4   4       34.42       41.61      2.74 o 
  -7   4   4      213.62      203.84      4.43 o 
  -6   4   4     5433.11     5425.08     44.72 o 
  -5   4   4      447.66      408.91      5.40 o 
  -4   4   4      502.26      506.91      6.65 o 
  -3   4   4       68.30       78.29      3.50 o 
  -2   4   4       77.02       64.68      2.89 o 
  -1   4   4      211.15      237.26      4.72 o 
   0   4   4      707.40      826.44     11.59 o 
   1   4   4      134.89      156.75      6.50 o 
   2   4   4      659.23      662.20      8.53 o 
   3   4   4      840.51      901.01     10.77 o 
   4   4   4       51.20       60.10      2.89 o 
   5   4   4       53.94       45.91      3.15 o 
   6   4   4       19.27       15.75      3.01 o 
   7   4   4      951.15      919.23     11.55 o 
   8   4   4      434.37      419.54      8.30 o 
   9   4   4      222.46      210.43      7.01 o 
  10   4   4      442.41      445.15     11.38 o 
  11   4   4      148.14      120.93     10.42 o 
  12   4   4       82.79       53.02      9.76 o 
  13   4   4       49.56       47.85     10.97 o 
  14   4   4        0.76      -11.04     11.04 o 
  15   4   4       43.77       59.59     15.50 o 
  16   4   4       34.30       50.02     16.74 o 
 -19   5   4       17.55       12.74     21.59 o 
 -18   5   4        0.41        1.14     16.00 o 
 -17   5   4       11.70        1.57     12.39 o 
 -16   5   4       45.86       50.22     10.87 o 
 -15   5   4        2.47        0.95      8.18 o 
 -14   5   4        9.07        3.49      6.82 o 
 -13   5   4        2.89       -1.52      6.23 o 
 -12   5   4        0.88       -2.39      5.17 o 
 -11   5   4       60.64       55.29      4.95 o 
 -10   5   4      539.31      528.92      7.81 o 
  -9   5   4      259.33      281.45      5.46 o 
  -8   5   4       28.90       25.73      2.87 o 
  -7   5   4      101.46      125.28      3.88 o 
  -6   5   4       80.16       77.38      3.04 o 
  -5   5   4       16.78       11.87      2.13 o 
  -4   5   4      520.09      534.46      6.56 o 
  -3   5   4      221.62      198.70      4.04 o 
  -2   5   4      546.95      517.31      8.60 o 
  -1   5   4     1115.24     1125.14     15.13 o 
   0   5   4      263.01      284.83      5.55 o 
   1   5   4        5.32        6.61      2.42 o 
   2   5   4      723.32      803.98     10.02 o 
   3   5   4     2559.17     2580.94     28.46 o 
   4   5   4      443.57      457.49      7.34 o 
   5   5   4      464.92      470.49      7.35 o 
   6   5   4        0.77        0.33      3.09 o 
   7   5   4       79.73       82.82      4.90 o 
   8   5   4      933.79      928.40     15.55 o 
   9   5   4       52.07       42.00      5.81 o 
  10   5   4      134.67      119.50      8.25 o 
  11   5   4        0.14        9.02      8.07 o 
  12   5   4        5.68        2.31      9.55 o 
  13   5   4       18.12       17.98     10.85 o 
  14   5   4        1.08       -2.86     13.32 o 
  15   5   4       42.02       40.53     18.75 o 
  16   5   4        0.87       -6.78     19.38 o 
 -18   6   4        2.61       -2.17     16.78 o 
 -17   6   4      102.48      112.73     16.89 o 
 -16   6   4        0.97       -5.02      9.48 o 
 -15   6   4      120.84      121.81     10.47 o 
 -14   6   4       62.04       78.45     14.08 o 
 -13   6   4        3.97       10.14      7.37 o 
 -12   6   4      269.97      253.41     12.25 o 
 -11   6   4      103.38       99.12      5.88 o 
 -10   6   4       88.20       83.70      5.07 o 
  -9   6   4      454.48      441.87      7.11 o 
  -8   6   4       16.93       14.41      3.20 o 
  -7   6   4       42.80       47.95      3.26 o 
  -6   6   4      549.53      531.60      7.58 o 
  -5   6   4     1448.60     1400.95     15.47 o 
  -4   6   4     1751.55     1780.17     17.95 o 
  -3   6   4      885.62      818.50      9.82 o 
  -2   6   4        3.70        4.28      2.40 o 
  -1   6   4      239.08      213.26      5.12 o 
   0   6   4      244.38      241.87      6.90 o 
   1   6   4      776.39      751.38     10.37 o 
   2   6   4     1083.88     1010.23     12.57 o 
   3   6   4      123.74      126.75      3.36 o 
   4   6   4      260.15      236.99      5.07 o 
   5   6   4       13.92       15.36      3.18 o 
   6   6   4       53.30       65.83      3.93 o 
   7   6   4      482.50      483.85      9.36 o 
   8   6   4      226.76      210.09      7.47 o 
   9   6   4      215.65      224.97      8.73 o 
  10   6   4       61.71       83.19      8.64 o 
  11   6   4       36.11       34.38      9.47 o 
  12   6   4       24.16       26.63     11.65 o 
  13   6   4      231.51      210.51     16.35 o 
  14   6   4       47.48       35.21     17.71 o 
  15   6   4      120.95      127.71     21.22 o 
 -18   7   4        1.04       11.28     19.05 o 
 -17   7   4        0.55       -3.62     13.96 o 
 -16   7   4      402.31      421.40     15.57 o 
 -15   7   4      116.58      132.54     17.77 o 
 -14   7   4        4.63        2.92      9.16 o 
 -13   7   4       16.20       14.58      8.25 o 
 -12   7   4        0.10       -5.98      7.39 o 
 -11   7   4        1.81        5.49      5.76 o 
 -10   7   4      263.89      251.39     10.33 o 
  -9   7   4       26.37       12.83      4.31 o 
  -8   7   4      181.19      184.53      5.35 o 
  -7   7   4      212.94      192.60      4.94 o 
  -6   7   4        0.01       -3.10      3.10 o 
  -5   7   4        0.16        0.36      2.84 o 
  -4   7   4      408.41      405.49      6.50 o 
  -3   7   4     1624.80     1572.45     16.85 o 
  -2   7   4      411.24      405.61      6.10 o 
  -1   7   4        0.06       -0.27      2.42 o 
   0   7   4      339.06      331.16      9.19 o 
   1   7   4      360.80      343.53      6.53 o 
   2   7   4        6.00        9.24      3.00 o 
   3   7   4     1519.76     1540.72     19.17 o 
   4   7   4       77.91       88.55      6.00 o 
   5   7   4      524.95      531.99      8.44 o 
   6   7   4      361.67      352.82      7.61 o 
   7   7   4       26.74       31.05      5.19 o 
   8   7   4       49.50       53.13      5.97 o 
   9   7   4       15.64       30.77     10.00 o 
  10   7   4        2.44        8.20     10.46 o 
  11   7   4       58.45       84.01     15.84 o 
  12   7   4       31.12       35.81     13.27 o 
  13   7   4       17.68       19.75     14.48 o 
  14   7   4       96.69      102.06     16.77 o 
  15   7   4       69.69       66.70     21.56 o 
 -17   8   4        4.05       10.64     17.00 o 
 -16   8   4        1.87       -0.47     14.25 o 
 -15   8   4       12.95       12.09     10.98 o 
 -14   8   4        2.27       -1.35      9.48 o 
 -13   8   4      268.83      292.31     16.85 o 
 -12   8   4        2.36       -6.45      8.06 o 
 -11   8   4        4.97        3.33      8.15 o 
 -10   8   4        6.52       13.95      6.29 o 
  -9   8   4       86.69       85.97      6.44 o 
  -8   8   4      304.49      280.34      8.54 o 
  -7   8   4      160.00      139.17      5.60 o 
  -6   8   4      185.25      174.69      5.41 o 
  -5   8   4      193.91      200.28      5.27 o 
  -4   8   4       14.39       19.71      3.07 o 
  -3   8   4      303.66      294.13      5.42 o 
  -2   8   4       28.10       31.61      3.46 o 
  -1   8   4       66.96       65.13      3.54 o 
   0   8   4       14.72       16.93      3.59 o 
   1   8   4      396.64      364.00      7.42 o 
   2   8   4       98.76       94.20      4.58 o 
   3   8   4       88.67       79.08      4.49 o 
   4   8   4      297.25      316.12      7.53 o 
   5   8   4        0.48       -1.54      4.58 o 
   6   8   4      265.11      245.12      8.60 o 
   7   8   4      486.19      494.74     19.83 o 
   8   8   4        1.45       -8.42      8.42 o 
   9   8   4       26.26       30.40     10.73 o 
  10   8   4       23.50       25.25     11.39 o 
  11   8   4       19.81       10.13     12.39 o 
  12   8   4       33.98        9.96     13.52 o 
  13   8   4       54.26       34.17     17.13 o 
  14   8   4        6.53       10.98     20.50 o 
 -16   9   4        4.73        8.89     18.32 o 
 -15   9   4       43.33       31.37     13.16 o 
 -14   9   4       32.16       31.40     12.03 o 
 -13   9   4        5.76        6.81     10.43 o 
 -12   9   4        3.88       -5.95      8.85 o 
 -11   9   4      227.60      253.37     11.52 o 
 -10   9   4      230.96      233.94     15.76 o 
  -9   9   4       19.21       28.14      7.76 o 
  -8   9   4      119.68      118.74      8.25 o 
  -7   9   4       46.84       49.48      6.43 o 
  -6   9   4      298.32      295.79      7.66 o 
  -5   9   4      544.58      540.92      9.76 o 
  -4   9   4      480.61      497.24      9.06 o 
  -3   9   4      357.12      350.37      6.63 o 
  -2   9   4     1394.72     1348.42     18.75 o 
  -1   9   4      560.27      541.83      9.52 o 
   0   9   4        7.10        6.73      3.89 o 
   1   9   4      633.94      657.28     11.71 o 
   2   9   4     1096.26     1061.35     17.89 o 
   3   9   4       86.15       99.34      6.10 o 
   4   9   4        0.11        7.07      5.14 o 
   5   9   4      123.46      130.50      8.24 o 
   6   9   4      242.41      283.80     10.38 o 
   7   9   4       72.06       66.08      8.83 o 
   8   9   4       51.10       64.64     11.60 o 
   9   9   4      106.57      113.28     13.27 o 
  10   9   4        0.92        9.21     12.23 o 
  11   9   4      143.39      202.11     20.28 o 
  12   9   4      142.39      122.34     20.77 o 
  13   9   4        4.11        0.34     20.16 o 
 -15  10   4       38.73       36.46     21.18 o 
 -14  10   4        8.53       -9.68     13.69 o 
 -13  10   4       96.83       75.14     12.39 o 
 -12  10   4        0.17       -9.34     10.25 o 
 -11  10   4       53.93       58.30     11.63 o 
 -10  10   4       37.15       34.20     10.91 o 
  -9  10   4       10.81       24.51      8.86 o 
  -8  10   4        2.24        8.00      8.25 o 
  -7  10   4       28.84       28.33      8.41 o 
  -6  10   4      208.92      236.24     12.64 o 
  -5  10   4        0.05       -5.91      5.91 o 
  -4  10   4        0.20       -2.42      5.30 o 
  -3  10   4     1523.04     1448.28     22.97 o 
  -2  10   4        2.06        3.85      5.52 o 
  -1  10   4      296.31      296.62      8.47 o 
   0  10   4        0.71       -0.58      5.02 o 
   1  10   4        5.91        4.13      5.33 o 
   2  10   4      733.64      715.93     16.66 o 
   3  10   4        3.06       -0.29      7.49 o 
   4  10   4      464.78      463.52     14.16 o 
   5  10   4      129.40      113.85      8.27 o 
   6  10   4       97.31       67.74      9.84 o 
   7  10   4       34.71       19.49     13.79 o 
   8  10   4       95.13      122.27     21.20 o 
   9  10   4       21.70       18.06     15.42 o 
  10  10   4      130.93      139.47     24.01 o 
  11  10   4        0.67        4.45     17.57 o 
  12  10   4       15.51        5.20     19.78 o 
 -14  11   4        4.59        8.55     25.78 o 
 -13  11   4        9.54        2.49     16.93 o 
 -12  11   4       38.02       43.37     15.75 o 
 -11  11   4       85.38       92.50     32.68 o 
 -10  11   4        8.40        7.96     13.52 o 
  -9  11   4       11.55        7.55     12.51 o 
  -8  11   4       17.71       20.65     12.36 o 
  -7  11   4       24.51       32.72     10.18 o 
  -6  11   4       58.56       66.62     10.71 o 
  -5  11   4        1.82       -8.37      9.24 o 
  -4  11   4       37.23       58.68      9.90 o 
  -3  11   4       38.95       39.18      8.33 o 
  -2  11   4      414.25      376.28     15.71 o 
  -1  11   4       74.41       72.46      8.96 o 
   0  11   4      361.06      356.62     13.13 o 
   1  11   4        9.02        1.67      7.90 o 
   2  11   4       20.74       31.00      9.76 o 
   3  11   4       22.34       19.28      9.86 o 
   4  11   4        0.95       -7.36      9.98 o 
   5  11   4        2.78       17.07     12.33 o 
   6  11   4       22.03       11.72     13.13 o 
   7  11   4       55.19       43.82     15.04 o 
   8  11   4        5.25       19.30     15.75 o 
   9  11   4        1.53       15.46     16.34 o 
  10  11   4       90.64      125.05     20.03 o 
  11  11   4       41.17       -6.57     27.81 o 
 -13  12   4        3.79       11.61     27.52 o 
 -12  12   4      152.33      215.20     31.20 o 
 -11  12   4       63.27       92.10     42.50 o 
 -10  12   4        2.45       -1.00     19.40 o 
  -9  12   4        9.34        4.79     13.85 o 
  -8  12   4       23.96       22.09     16.82 o 
  -7  12   4       31.15       37.11     29.77 o 
  -6  12   4       20.29        8.16     12.31 o 
  -5  12   4        0.01       -2.44     10.22 o 
  -4  12   4       59.78       57.25     11.22 o 
  -3  12   4       36.88       52.39     10.42 o 
  -2  12   4       39.33       32.44     10.41 o 
  -1  12   4      323.12      336.00     15.90 o 
   0  12   4      161.88      156.03     12.69 o 
   1  12   4       21.28       16.06     10.25 o 
   2  12   4      222.65      237.03     17.90 o 
   3  12   4       14.43      -12.16     12.16 o 
   4  12   4        0.33       -0.35     13.04 o 
   5  12   4      417.33      496.36     23.68 o 
   6  12   4        1.02       10.80     14.36 o 
   7  12   4       96.49       99.05     17.38 o 
   8  12   4      112.54      107.38     18.54 o 
   9  12   4       11.71       22.52     26.16 o 
  10  12   4      128.87      153.34     32.44 o 
 -11  13   4       20.88        4.55     25.37 o 
 -10  13   4      127.35      127.35     28.22 o 
  -9  13   4        5.43       -4.66     17.81 o 
  -8  13   4        3.22      -12.77     14.18 o 
  -7  13   4       61.27       62.86     19.13 o 
  -6  13   4        0.50       -6.29     13.25 o 
  -5  13   4        7.33       18.40     13.32 o 
  -4  13   4       85.04       99.29     32.73 o 
  -3  13   4      106.63      103.22     14.46 o 
  -2  13   4      205.69      173.79     15.96 o 
  -1  13   4        3.73       11.88     12.61 o 
   0  13   4        1.99      -12.30     12.30 o 
   1  13   4       52.76       33.54     13.79 o 
   2  13   4        0.36        9.22     13.66 o 
   3  13   4      222.89      228.56     18.09 o 
   4  13   4       43.55       35.23     15.02 o 
   5  13   4        5.67       16.94     15.39 o 
   6  13   4      132.64      112.62     22.71 o 
   7  13   4       74.12       51.57     27.52 o 
   8  13   4        0.66      -15.66     27.97 o 
  -8  14   4       36.55       50.99     25.16 o 
  -7  14   4       26.16       17.64     24.34 o 
  -6  14   4        0.01      -14.83     20.70 o 
  -5  14   4       26.29       21.16     22.19 o 
  -4  14   4       54.27       45.52     15.35 o 
  -3  14   4        0.09       18.22     23.14 o 
  -2  14   4        9.71        2.24     14.15 o 
  -1  14   4      111.34      114.12     16.41 o 
   0  14   4       23.71       30.11     14.93 o 
   1  14   4        5.73        3.78     14.86 o 
   2  14   4        0.06       -9.88     22.31 o 
   3  14   4       55.85       85.53     25.29 o 
   4  14   4       47.44       44.71     25.91 o 
   5  14   4       21.87       31.94     25.21 o 
  -3  15   4        4.80       22.97     25.16 o 
  -2  15   4       99.37       89.05     26.73 o 
  -1  15   4        3.45        0.79     24.38 o 
   0  15   4       69.56       65.66     25.12 o 
 -19   1   5        7.79       15.15     17.75 o 
 -18   1   5      154.87      177.70      8.22 o 
 -17   1   5       61.13       65.59      6.14 o 
 -16   1   5      507.02      537.49     10.86 o 
 -15   1   5        6.30       10.57      4.65 o 
 -14   1   5      145.71      142.23      6.50 o 
 -13   1   5       19.09       11.84      4.46 o 
 -12   1   5      309.70      311.98      6.96 o 
 -11   1   5        1.77        2.15      3.01 o 
 -10   1   5       79.57       79.15      3.28 o 
  -9   1   5      489.71      514.34      6.68 o 
  -8   1   5       64.61       64.28      2.53 o 
  -7   1   5      245.07      268.65      4.37 o 
  -6   1   5       17.97       19.79      2.14 o 
  -5   1   5      212.83      208.47      3.92 o 
  -4   1   5       68.13       77.11      3.28 o 
  -3   1   5     1542.80     1607.27     15.48 o 
  -2   1   5      125.24       98.00      2.66 o 
  -1   1   5     2580.69     2579.69     24.68 o 
   0   1   5      186.29      191.84      3.59 o 
   1   1   5     1470.70     1422.11     15.41 o 
   2   1   5      439.59      414.50      6.26 o 
   3   1   5      269.36      232.22      4.58 o 
   4   1   5     2362.68     2322.52     25.81 o 
   5   1   5        4.52        2.07      2.71 o 
   6   1   5     1000.44      989.66     12.15 o 
   7   1   5      702.11      709.47     10.24 o 
   8   1   5      440.73      422.72      9.52 o 
   9   1   5       65.75       61.39      6.55 o 
  10   1   5       99.36       97.66     13.26 o 
  11   1   5       73.13       83.66     11.05 o 
  12   1   5       45.75       48.11      7.49 o 
  13   1   5        0.25       -0.40     11.18 o 
  14   1   5       16.13        5.57     10.13 o 
  15   1   5       48.83       47.66     37.06 o 
 -19   2   5        4.50        2.98     21.38 o 
 -18   2   5       23.15       30.03     13.89 o 
 -17   2   5        8.20       15.96      8.89 o 
 -16   2   5      366.62      384.96     12.60 o 
 -15   2   5        4.56       -2.34      6.58 o 
 -14   2   5      264.36      289.92      8.47 o 
 -13   2   5      143.24      141.66      5.87 o 
 -12   2   5       33.74       37.87      4.32 o 
 -11   2   5     1166.29     1142.65     15.04 o 
 -10   2   5      149.55      152.51      4.11 o 
  -9   2   5     1040.93     1049.20     11.30 o 
  -8   2   5       76.13       87.24      3.11 o 
  -7   2   5      249.76      258.11      5.45 o 
  -6   2   5      820.95      783.44      7.57 o 
  -5   2   5      740.82      755.64      7.45 o 
  -4   2   5      453.37      466.28      5.53 o 
  -3   2   5       82.09       73.29      2.14 o 
  -2   2   5      661.09      710.09      8.33 o 
  -1   2   5      246.29      228.62      3.79 o 
   0   2   5        1.95        9.35      1.60 o 
   1   2   5      586.69      637.03      8.07 o 
   2   2   5        0.38        1.68      2.10 o 
   3   2   5     1286.09     1266.51     13.05 o 
   4   2   5        0.38        1.02      2.26 o 
   5   2   5      359.99      344.01      7.23 o 
   6   2   5     2046.88     2014.60     21.20 o 
   7   2   5      293.40      289.25      6.13 o 
   8   2   5     2546.73     2361.78     34.05 o 
   9   2   5        1.45        3.00      5.66 o 
  10   2   5       92.31      112.65      7.93 o 
  11   2   5       19.89       23.01      7.37 o 
  12   2   5       57.24       49.85      9.06 o 
  13   2   5      256.61      285.10     13.05 o 
  14   2   5        8.71       18.11     11.25 o 
  15   2   5        5.68        3.66     20.91 o 
  16   2   5       99.28      163.09     37.06 o 
 -19   3   5       40.29       34.65     30.74 o 
 -18   3   5        3.77        5.97     14.55 o 
 -17   3   5       17.84        8.73     11.72 o 
 -16   3   5        9.90       17.95      8.52 o 
 -15   3   5        0.08        5.81      7.51 o 
 -14   3   5       28.55       27.04      6.80 o 
 -13   3   5        0.89        4.59      5.22 o 
 -12   3   5       28.98       31.82      4.45 o 
 -11   3   5      177.48      173.57      5.39 o 
 -10   3   5      205.60      214.70      7.19 o 
  -9   3   5      110.46      102.18      3.57 o 
  -8   3   5       57.44       55.22      2.85 o 
  -7   3   5        9.38        9.80      2.26 o 
  -6   3   5      360.60      361.21      5.05 o 
  -5   3   5        6.44        5.25      1.79 o 
  -4   3   5       55.54       69.97      2.69 o 
  -3   3   5       12.40       11.70      2.50 o 
  -2   3   5      410.66      430.17      6.97 o 
  -1   3   5       52.15       57.57      3.48 o 
   0   3   5      679.65      666.18      9.39 o 
   1   3   5       82.29       94.30      2.60 o 
   2   3   5      365.90      407.80      5.84 o 
   3   3   5       66.15       80.21      3.04 o 
   4   3   5      391.02      436.13      6.52 o 
   5   3   5        0.36        2.59      2.66 o 
   6   3   5      619.88      597.76      8.07 o 
   7   3   5      473.38      405.64      7.58 o 
   8   3   5       47.89       38.32      5.22 o 
   9   3   5      170.63      159.92      7.44 o 
  10   3   5       36.23       32.91      9.58 o 
  11   3   5       10.42       21.65      8.82 o 
  12   3   5       73.79       75.14     10.42 o 
  13   3   5        7.58       -9.39      9.39 o 
  14   3   5        7.33       -3.54     12.60 o 
  15   3   5        2.08      -13.09     20.97 o 
  16   3   5        0.67       -7.73     33.35 o 
 -19   4   5       74.54       65.78     32.79 o 
 -18   4   5        1.98       14.94     15.67 o 
 -17   4   5       17.35       27.66     14.32 o 
 -16   4   5       12.28        3.23      9.90 o 
 -15   4   5      109.10      109.42      9.01 o 
 -14   4   5       24.08       21.08      7.54 o 
 -13   4   5      196.35      188.23      8.39 o 
 -12   4   5       14.13       14.85      5.43 o 
 -11   4   5       55.11       51.91      4.62 o 
 -10   4   5      944.69      909.79     10.96 o 
  -9   4   5      158.52      143.76      4.25 o 
  -8   4   5       49.81       51.06      3.39 o 
  -7   4   5      208.74      216.57      4.40 o 
  -6   4   5     1519.47     1521.36     15.93 o 
  -5   4   5     1219.52     1138.67     12.60 o 
  -4   4   5      236.38      221.57      4.52 o 
  -3   4   5     1058.41     1090.65     13.96 o 
  -2   4   5       10.91       14.30      2.93 o 
  -1   4   5        5.02       -2.77      2.77 o 
   0   4   5      212.69      210.67      5.47 o 
   1   4   5       40.57       32.93      3.16 o 
   2   4   5       16.92       14.44      2.36 o 
   3   4   5     1032.59     1049.11     12.44 o 
   4   4   5        8.17       11.13      2.92 o 
   5   4   5       43.99       49.52      3.48 o 
   6   4   5       44.94       46.12      3.65 o 
   7   4   5      715.33      692.14     10.81 o 
   8   4   5      200.56      219.71      7.51 o 
   9   4   5      145.54      131.09     10.79 o 
  10   4   5      115.22      107.16     11.01 o 
  11   4   5      119.95      122.67     11.05 o 
  12   4   5       46.36       34.19     11.84 o 
  13   4   5       39.83       48.16     13.15 o 
  14   4   5       73.36       66.52     14.97 o 
  15   4   5        7.40       -1.16     29.87 o 
 -18   5   5        0.28      -16.18     16.18 o 
 -17   5   5        4.39      -14.48     14.48 o 
 -16   5   5       70.18       77.86     18.24 o 
 -15   5   5      220.18      254.00     13.26 o 
 -14   5   5       52.79       52.17      8.30 o 
 -13   5   5      190.80      165.74      9.13 o 
 -12   5   5       68.35       78.26      6.74 o 
 -11   5   5        0.01        2.28      5.36 o 
 -10   5   5     1147.33     1177.08     14.41 o 
  -9   5   5      255.99      235.63      5.29 o 
  -8   5   5      389.89      393.74      6.41 o 
  -7   5   5      357.34      327.85      6.04 o 
  -6   5   5       38.32       35.39      2.75 o 
  -5   5   5      123.63      120.95      3.52 o 
  -4   5   5     1965.61     2009.09     22.03 o 
  -3   5   5       38.49       30.27      3.36 o 
  -2   5   5      567.15      581.25     10.27 o 
  -1   5   5     1031.07     1028.86     14.31 o 
   0   5   5      491.39      513.27      8.91 o 
   1   5   5        5.67        7.06      3.04 o 
   2   5   5      150.10      141.41      3.50 o 
   3   5   5     1373.41     1364.20     15.66 o 
   4   5   5       96.06      104.09      4.01 o 
   5   5   5       10.85        9.93      3.60 o 
   6   5   5      506.54      516.89      8.50 o 
   7   5   5       91.09       95.09      6.80 o 
   8   5   5      107.95      115.06      7.82 o 
   9   5   5     1217.68     1096.35     20.96 o 
  10   5   5       31.48       41.71      9.13 o 
  11   5   5      177.04      187.51     14.87 o 
  12   5   5      363.24      375.44     21.52 o 
  13   5   5       43.72       66.97     26.22 o 
  14   5   5       97.45      120.17     19.30 o 
  15   5   5      326.50      336.39     38.43 o 
 -18   6   5       11.17        2.61     17.53 o 
 -17   6   5        9.00        2.18     15.65 o 
 -16   6   5       51.01       56.12     12.22 o 
 -15   6   5      161.52      140.94     12.26 o 
 -14   6   5        9.74        4.82      9.26 o 
 -13   6   5       24.97       21.92      7.44 o 
 -12   6   5        5.41        5.88      6.59 o 
 -11   6   5      146.40      138.33      7.25 o 
 -10   6   5        0.52       -0.07      5.28 o 
  -9   6   5       44.87       47.37      4.27 o 
  -8   6   5      758.47      692.76      9.47 o 
  -7   6   5      307.64      300.95      5.83 o 
  -6   6   5     1172.48     1189.10     13.25 o 
  -5   6   5      298.77      302.10      5.16 o 
  -4   6   5      127.36      144.33      4.16 o 
  -3   6   5        0.04       -3.25      3.25 o 
  -2   6   5      173.80      167.05      5.66 o 
  -1   6   5       23.76       23.08      3.72 o 
   0   6   5      152.60      165.41      5.67 o 
   1   6   5       65.46       72.24      5.31 o 
   2   6   5        0.19       -1.15      2.77 o 
   3   6   5       10.25        6.06      2.72 o 
   4   6   5      258.03      248.70      5.83 o 
   5   6   5        1.21        2.41      3.71 o 
   6   6   5      120.54      112.64      5.29 o 
   7   6   5       51.64       48.47      6.18 o 
   8   6   5       52.75       57.15      7.06 o 
   9   6   5       46.62       47.05      8.14 o 
  10   6   5       53.61       61.18     11.63 o 
  11   6   5       39.06       32.18     14.32 o 
  12   6   5        9.31        7.14     14.62 o 
  13   6   5        7.06       23.84     16.96 o 
  14   6   5       16.48       36.74     18.55 o 
 -17   7   5       24.88       15.47     17.14 o 
 -16   7   5        7.41       -9.71     13.53 o 
 -15   7   5       25.88       18.21     11.99 o 
 -14   7   5       10.76       16.10     14.37 o 
 -13   7   5        5.15       -3.28      8.43 o 
 -12   7   5       85.23       94.15      9.01 o 
 -11   7   5        2.00        1.13      6.48 o 
 -10   7   5       30.22       27.21      6.16 o 
  -9   7   5      637.15      605.77     12.36 o 
  -8   7   5       32.38       30.96      4.53 o 
  -7   7   5      989.71      951.97     13.27 o 
  -6   7   5       49.83       41.56      4.31 o 
  -5   7   5      248.03      236.19      5.11 o 
  -4   7   5      110.22      122.73      3.35 o 
  -3   7   5       21.63       16.02      3.44 o 
  -2   7   5      186.27      193.00      6.39 o 
  -1   7   5      326.97      344.88     10.52 o 
   0   7   5        6.03        5.06      4.89 o 
   1   7   5      185.41      184.41      5.02 o 
   2   7   5       10.52        8.56      3.45 o 
   3   7   5       48.17       57.22      4.56 o 
   4   7   5      995.28     1003.01     13.74 o 
   5   7   5      137.38      138.11      7.02 o 
   6   7   5        0.12       -5.83      5.83 o 
   7   7   5        7.91       17.50      7.20 o 
   8   7   5       37.37       35.50      8.28 o 
   9   7   5       97.63      105.61     15.49 o 
  10   7   5      101.68      134.17     15.93 o 
  11   7   5       26.40       29.77     19.73 o 
  12   7   5      118.71      142.19     19.38 o 
  13   7   5       39.72       45.09     18.42 o 
  14   7   5        1.74        9.68     20.13 o 
 -17   8   5        1.27        2.75     20.94 o 
 -16   8   5       80.18       87.21     20.12 o 
 -15   8   5       40.56       32.89     13.25 o 
 -14   8   5      186.38      206.90     12.79 o 
 -13   8   5       19.90       28.05     12.32 o 
 -12   8   5        1.77       -8.40      8.40 o 
 -11   8   5       19.79       21.69      8.08 o 
 -10   8   5        2.81        0.34      6.72 o 
  -9   8   5       16.67       10.13      6.47 o 
  -8   8   5       11.08       14.25      5.49 o 
  -7   8   5       85.16       77.00      5.20 o 
  -6   8   5       36.54       28.36      4.40 o 
  -5   8   5      317.05      314.71      6.33 o 
  -4   8   5       72.50       64.75      4.03 o 
  -3   8   5     2582.12     2454.58     29.25 o 
  -2   8   5      700.66      677.35     10.17 o 
  -1   8   5      837.98      769.52     11.58 o 
   0   8   5      241.86      234.07      6.31 o 
   1   8   5      200.10      195.04      5.92 o 
   2   8   5     1627.15     1609.36     22.80 o 
   3   8   5     1092.09     1061.80     16.81 o 
   4   8   5      116.58      119.82      5.62 o 
   5   8   5       46.42       20.38      5.94 o 
   6   8   5       60.62       61.91      7.74 o 
   7   8   5        6.70       -4.74      8.09 o 
   8   8   5      226.40      201.23     13.73 o 
   9   8   5       73.83      114.24     14.60 o 
  10   8   5       83.26       86.61     13.73 o 
  11   8   5        6.29       -1.63     15.62 o 
  12   8   5       17.99        8.00     17.23 o 
  13   8   5        0.63       11.15     19.65 o 
 -16   9   5       23.66       23.35     27.81 o 
 -15   9   5       22.05       40.53     14.07 o 
 -14   9   5       10.32        4.57     11.11 o 
 -13   9   5        2.57       -4.28      9.98 o 
 -12   9   5       60.98       70.10     11.80 o 
 -11   9   5       28.68       18.64      8.83 o 
 -10   9   5        6.31       13.85      8.52 o 
  -9   9   5        4.65        0.67      7.95 o 
  -8   9   5       10.03        0.20      7.40 o 
  -7   9   5       23.80       18.75      6.06 o 
  -6   9   5       80.68       78.79      5.14 o 
  -5   9   5       10.69        5.11      4.67 o 
  -4   9   5      206.39      195.29      6.91 o 
  -3   9   5      533.90      495.00      9.89 o 
  -2   9   5       89.79      100.21      6.33 o 
  -1   9   5        5.82        3.66      3.96 o 
   0   9   5       40.81       35.19      4.36 o 
   1   9   5      137.53      119.08      5.96 o 
   2   9   5       43.63       31.79      5.23 o 
   3   9   5       19.37       23.23      5.51 o 
   4   9   5       44.76       40.88      6.52 o 
   5   9   5      138.73      130.67      9.48 o 
   6   9   5        8.85       12.74      8.60 o 
   7   9   5        0.28       -8.52     10.34 o 
   8   9   5       69.79       93.44     12.97 o 
   9   9   5        6.25        5.25     12.26 o 
  10   9   5       19.18        8.93     13.84 o 
  11   9   5       10.88       10.76     14.70 o 
  12   9   5        2.53        8.97     19.67 o 
 -15  10   5       67.00       72.38     20.26 o 
 -14  10   5       22.15       16.52     15.12 o 
 -13  10   5       17.77        8.16     13.98 o 
 -12  10   5       72.93       83.90     14.05 o 
 -11  10   5       45.84       37.78     19.40 o 
 -10  10   5        2.63        8.24     11.07 o 
  -9  10   5       12.89        7.28     10.43 o 
  -8  10   5      120.18      103.73     11.25 o 
  -7  10   5        0.09        1.41      9.02 o 
  -6  10   5      187.08      212.96     11.38 o 
  -5  10   5      326.42      312.85     11.39 o 
  -4  10   5       60.73       66.07      5.99 o 
  -3  10   5        0.31        2.16      5.18 o 
  -2  10   5        2.49       -2.65      5.08 o 
  -1  10   5      431.23      434.18     13.49 o 
   0  10   5      100.98      109.83      6.38 o 
   1  10   5       71.21       65.35      6.34 o 
   2  10   5      126.20      138.96      9.21 o 
   3  10   5       13.06       16.12      9.22 o 
   4  10   5        2.10       10.69      9.52 o 
   5  10   5      325.27      324.06     13.18 o 
   6  10   5       16.95       20.04     11.24 o 
   7  10   5       96.07       85.21     13.12 o 
   8  10   5        7.56        6.93     12.78 o 
   9  10   5        6.78        4.67     13.42 o 
  10  10   5       78.35      106.12     20.16 o 
  11  10   5       32.14       32.39     20.59 o 
 -13  11   5       29.93       33.12     18.23 o 
 -12  11   5       23.90        0.83     15.53 o 
 -11  11   5        0.29       -5.56     15.27 o 
 -10  11   5      291.26      294.79     20.02 o 
  -9  11   5       10.38       22.33     23.12 o 
  -8  11   5        0.01       -4.22     11.99 o 
  -7  11   5       45.56       52.94     11.25 o 
  -6  11   5      105.36       88.03     13.17 o 
  -5  11   5        7.47        2.42      9.66 o 
  -4  11   5      112.69      124.49     11.32 o 
  -3  11   5       46.23       40.49      9.03 o 
  -2  11   5      695.12      703.83     21.58 o 
  -1  11   5        5.31        3.79      8.19 o 
   0  11   5       33.38       32.66      9.61 o 
   1  11   5      347.47      312.09     14.82 o 
   2  11   5       19.93       32.44     11.26 o 
   3  11   5      333.30      339.04     24.85 o 
   4  11   5       16.09       19.98     10.98 o 
   5  11   5       89.62      124.13     16.23 o 
   6  11   5       11.38       30.01     14.87 o 
   7  11   5       96.80      125.78     17.84 o 
   8  11   5       22.69       22.59     17.12 o 
   9  11   5       20.69       34.24     18.26 o 
  10  11   5      191.50      211.79     23.83 o 
 -12  12   5        1.17       -1.86     24.63 o 
 -11  12   5       17.75       33.61     17.50 o 
 -10  12   5       98.11      107.79     27.73 o 
  -9  12   5       21.44       36.28     15.41 o 
  -8  12   5        1.82       -8.88     13.82 o 
  -7  12   5        0.00       -1.16     13.20 o 
  -6  12   5      116.03      144.18     47.37 o 
  -5  12   5       24.85       25.14     12.74 o 
  -4  12   5       39.90       48.52     12.58 o 
  -3  12   5       17.27       17.85     12.27 o 
  -2  12   5        7.73        9.63     11.93 o 
  -1  12   5       39.36       59.34     15.00 o 
   0  12   5       45.36       46.33     12.69 o 
   1  12   5        8.96        4.27     12.14 o 
   2  12   5      105.45      112.28     15.09 o 
   3  12   5       64.07       83.20     14.60 o 
   4  12   5      185.59      192.80     17.69 o 
   5  12   5        5.29       17.40     15.42 o 
   6  12   5        0.77       -9.69     15.63 o 
   7  12   5       25.61       38.63     18.24 o 
   8  12   5        2.35       -6.26     24.96 o 
 -10  13   5       46.94       57.77     25.87 o 
  -9  13   5       11.51       26.03     23.43 o 
  -8  13   5        0.86       11.24     19.23 o 
  -7  13   5       21.62       35.77     15.50 o 
  -6  13   5        0.02       -3.11     14.68 o 
  -5  13   5        2.02       15.62     14.09 o 
  -4  13   5        0.03       -1.85     13.20 o 
  -3  13   5        9.28        9.46     13.42 o 
  -2  13   5       40.89       45.02     14.55 o 
  -1  13   5       53.47       80.85     14.50 o 
   0  13   5        1.11      -14.74     19.03 o 
   1  13   5      106.18      129.34     16.78 o 
   2  13   5       33.11       44.69     16.47 o 
   3  13   5        6.60       -1.27     14.94 o 
   4  13   5        2.27       -2.17     15.79 o 
   5  13   5        8.59       13.27     16.94 o 
   6  13   5        5.94      -24.09     24.09 o 
  -6  14   5       80.76       66.15     24.01 o 
  -5  14   5       32.48       12.77     21.94 o 
  -4  14   5        6.96       29.09     22.56 o 
  -3  14   5       21.03       47.39     16.44 o 
  -2  14   5       13.16       12.55     15.53 o 
  -1  14   5       18.82       13.88     15.61 o 
   0  14   5      164.24      162.72     18.47 o 
   1  14   5       13.21       14.54     23.30 o 
   2  14   5       23.41       11.36     22.77 o 
   3  14   5       16.69        4.38     23.43 o 
 -19   0   6       41.65       36.16     21.69 o 
 -18   0   6       16.75       -6.82     18.77 o 
 -17   0   6      139.31      122.63     19.91 o 
 -16   0   6      478.19      464.75     22.97 o 
 -15   0   6      154.01      137.98     14.44 o 
 -14   0   6      536.65      566.56     21.80 o 
 -13   0   6        0.44       -8.30      8.45 o 
 -12   0   6       13.75       14.12      7.33 o 
 -11   0   6     1638.53     1560.95     29.68 o 
 -10   0   6     2417.65     2291.65     36.51 o 
  -9   0   6       88.63       96.29      6.41 o 
  -8   0   6       12.69       17.75      4.15 o 
  -7   0   6       94.45      114.04      4.97 o 
  -6   0   6      119.02      112.00      6.01 o 
  -5   0   6      151.06      164.85      5.28 o 
  -4   0   6      657.59      693.23     12.49 o 
  -3   0   6     1067.15     1065.64     17.53 o 
  -2   0   6       72.74       81.57      4.27 o 
  -1   0   6      595.75      645.10     11.77 o 
   0   0   6       32.42       43.39      3.67 o 
   1   0   6     1289.03     1286.69     20.52 o 
   2   0   6       20.73       14.53      4.21 o 
   3   0   6     2753.84     2732.00     57.34 o 
   4   0   6      126.25      123.97      7.32 o 
   5   0   6       14.40        8.44      7.51 o 
   6   0   6     2324.12     2283.93     56.90 o 
   7   0   6     1083.15     1048.93     34.60 o 
   8   0   6     3204.43     2969.58     80.68 o 
   9   0   6       41.92       40.58     18.14 o 
  10   0   6      431.73      466.01     33.26 o 
  11   0   6       55.64       70.20     22.64 o 
  12   0   6       34.07       50.86     16.88 o 
  13   0   6       83.39      141.79     35.89 o 
  14   0   6      101.03      157.80     33.80 o 
  15   0   6        8.00       35.37     33.14 o 
 -19   1   6       40.93       28.12     11.78 o 
 -18   1   6        3.03        5.95      8.00 o 
 -17   1   6       60.14       72.89      7.82 o 
 -16   1   6      297.69      293.60      9.07 o 
 -15   1   6       26.28       32.94      5.56 o 
 -14   1   6        1.32        5.09      5.31 o 
 -13   1   6       22.14       20.94      4.85 o 
 -12   1   6       52.37       58.49      6.04 o 
 -11   1   6       76.05       75.89      5.43 o 
 -10   1   6      316.13      327.84      7.52 o 
  -9   1   6     1321.75     1263.65     13.86 o 
  -8   1   6      993.62     1025.47     11.24 o 
  -7   1   6        7.49       15.51      2.75 o 
  -6   1   6      268.34      275.34      4.64 o 
  -5   1   6      362.47      348.43      5.20 o 
  -4   1   6      269.24      281.64      5.19 o 
  -3   1   6       52.15       63.91      3.90 o 
  -2   1   6      163.68      186.29      5.74 o 
  -1   1   6       88.51      102.66      3.33 o 
   0   1   6      904.84      897.53     10.83 o 
   1   1   6      427.63      439.54      8.03 o 
   2   1   6      137.65      122.02      4.22 o 
   3   1   6       20.28       26.53      3.54 o 
   4   1   6      838.39      812.83     12.21 o 
   5   1   6      290.19      276.36      8.82 o 
   6   1   6     1444.62     1414.34     22.23 o 
   7   1   6       72.02       66.25      9.12 o 
   8   1   6      323.07      302.92     16.93 o 
   9   1   6       31.75       36.86     12.36 o 
  10   1   6        3.59        4.68     13.24 o 
  11   1   6       41.15       46.13      7.29 o 
  12   1   6        6.59        6.66      7.34 o 
  13   1   6      135.68      144.53      9.90 o 
  14   1   6        4.56       15.13      9.06 o 
  15   1   6        0.03       25.58     32.31 o 
 -19   2   6       91.32       97.37     25.29 o 
 -18   2   6      125.84      138.07     19.27 o 
 -17   2   6       26.52       46.47     10.60 o 
 -16   2   6       37.81       47.62      7.40 o 
 -15   2   6        8.57        5.35      6.45 o 
 -14   2   6       74.82       67.55      6.09 o 
 -13   2   6      377.35      412.68      9.14 o 
 -12   2   6        7.20        3.64      4.42 o 
 -11   2   6      448.43      417.71      7.75 o 
 -10   2   6       26.64       29.12      3.26 o 
  -9   2   6       13.97       13.98      2.62 o 
  -8   2   6       63.10       59.20      3.30 o 
  -7   2   6       63.93       67.48      3.86 o 
  -6   2   6       84.40       84.29      3.05 o 
  -5   2   6       54.04       46.87      3.48 o 
  -4   2   6      196.61      183.65      3.75 o 
  -3   2   6     1173.65     1196.13     14.14 o 
  -2   2   6        0.57       -0.14      2.04 o 
  -1   2   6      159.69      180.99      4.21 o 
   0   2   6      895.56      903.40     11.52 o 
   1   2   6       49.32       51.61      2.87 o 
   2   2   6       82.42       74.11      4.62 o 
   3   2   6     1086.42     1103.80     14.41 o 
   4   2   6      761.68      752.02     10.45 o 
   5   2   6       24.83       21.27      3.22 o 
   6   2   6      133.10      133.09      4.57 o 
   7   2   6      211.64      188.53     11.17 o 
   8   2   6       66.54       73.29      6.09 o 
   9   2   6        5.99        2.40      6.20 o 
  10   2   6       11.12        8.77      6.46 o 
  11   2   6       29.78       25.29      7.38 o 
  12   2   6       38.56       20.56      8.08 o 
  13   2   6       21.03        7.74     10.56 o 
  14   2   6        0.23      -15.53     20.64 o 
  15   2   6       47.14       22.73     32.68 o 
 -19   3   6       20.10        0.06     21.75 o 
 -18   3   6       31.75       37.40     21.53 o 
 -17   3   6      283.67      294.32     18.81 o 
 -16   3   6       12.04       13.31      8.98 o 
 -15   3   6      107.89      127.43     10.08 o 
 -14   3   6       27.00       27.66      6.38 o 
 -13   3   6        0.31        1.29      5.38 o 
 -12   3   6       64.58       59.14      5.52 o 
 -11   3   6       38.82       34.67      4.65 o 
 -10   3   6       21.01       31.59      3.75 o 
  -9   3   6     1149.57     1135.17     12.69 o 
  -8   3   6       48.04       50.84      3.12 o 
  -7   3   6       10.17        6.59      2.44 o 
  -6   3   6      609.97      585.19      8.15 o 
  -5   3   6       17.54       16.72      2.07 o 
  -4   3   6      803.85      821.80      9.69 o 
  -3   3   6        4.32       11.17      3.07 o 
  -2   3   6      776.24      787.64     11.85 o 
  -1   3   6     2120.29     2117.40     27.44 o 
   0   3   6      237.27      260.30      6.34 o 
   1   3   6      132.10      145.32      3.27 o 
   2   3   6      656.22      623.70      8.67 o 
   3   3   6        0.40        1.98      2.79 o 
   4   3   6      944.11      915.58     11.93 o 
   5   3   6        6.28        3.55      3.46 o 
   6   3   6        7.92        9.66      4.09 o 
   7   3   6      308.74      325.19     12.01 o 
   8   3   6      275.90      277.49      9.80 o 
   9   3   6      365.01      348.01     11.10 o 
  10   3   6       89.05      102.02      8.47 o 
  11   3   6       12.83       19.23      9.23 o 
  12   3   6      258.23      311.62     14.75 o 
  13   3   6       38.38       52.84     11.82 o 
  14   3   6        4.98       20.92     21.74 o 
  15   3   6      136.65      187.72     35.29 o 
 -18   4   6       25.25       28.97     21.68 o 
 -17   4   6       33.31       53.43     14.80 o 
 -16   4   6       97.60      113.09     11.68 o 
 -15   4   6        8.61        8.65      8.09 o 
 -14   4   6        2.11       -6.11      7.23 o 
 -13   4   6       13.14       12.60      6.60 o 
 -12   4   6      106.57      110.54      6.60 o 
 -11   4   6      209.78      224.80      8.55 o 
 -10   4   6      618.08      619.98     10.42 o 
  -9   4   6      238.85      235.18      5.37 o 
  -8   4   6       61.80       62.65      3.54 o 
  -7   4   6       76.72       82.73      4.96 o 
  -6   4   6      111.32      119.51      3.24 o 
  -5   4   6       10.36        8.76      2.20 o 
  -4   4   6       67.23       69.31      4.12 o 
  -3   4   6      426.54      404.88      8.19 o 
  -2   4   6      195.81      210.16      5.81 o 
  -1   4   6      438.91      453.70      8.74 o 
   0   4   6       29.59       35.35      4.18 o 
   1   4   6       41.72       45.37      3.02 o 
   2   4   6       42.29       56.72      3.18 o 
   3   4   6     1111.78     1021.86     12.95 o 
   4   4   6       42.90       41.67      4.03 o 
   5   4   6       18.15       21.88      4.08 o 
   6   4   6       94.88       93.10      5.37 o 
   7   4   6      135.26      128.85      7.81 o 
   8   4   6      161.44      165.31      8.23 o 
   9   4   6      283.37      255.45     18.57 o 
  10   4   6       51.48       53.13     12.87 o 
  11   4   6       92.67      100.16     11.28 o 
  12   4   6        8.98       19.22     11.03 o 
  13   4   6        4.22       15.76     15.28 o 
  14   4   6      101.86      128.88     32.97 o 
 -18   5   6        2.34       -5.13     21.60 o 
 -17   5   6        5.26       -0.76     14.67 o 
 -16   5   6      126.97       99.37     13.92 o 
 -15   5   6       31.50       25.38      9.39 o 
 -14   5   6       11.08        3.55      7.92 o 
 -13   5   6      261.16      235.42     10.00 o 
 -12   5   6       37.25       38.60      6.88 o 
 -11   5   6       52.62       45.73      6.57 o 
 -10   5   6      301.00      283.77      8.30 o 
  -9   5   6      172.91      183.37      7.07 o 
  -8   5   6      386.39      350.18      7.04 o 
  -7   5   6     1824.62     1785.37     21.06 o 
  -6   5   6      458.06      466.96      7.66 o 
  -5   5   6      316.50      293.83      6.15 o 
  -4   5   6      333.51      350.21      7.64 o 
  -3   5   6      174.76      179.55      8.89 o 
  -2   5   6       57.53       68.08      6.71 o 
  -1   5   6        3.75        0.58      3.75 o 
   0   5   6       44.26       35.56      5.28 o 
   1   5   6       67.13       75.12      8.44 o 
   2   5   6      440.48      423.22      7.94 o 
   3   5   6      287.86      270.78      6.23 o 
   4   5   6       89.22      100.08      5.42 o 
   5   5   6       37.71       49.11      4.91 o 
   6   5   6       74.82       71.63      6.06 o 
   7   5   6      143.17      134.38      8.22 o 
   8   5   6       41.23       55.34      8.36 o 
   9   5   6       10.14       -1.37      8.80 o 
  10   5   6      153.09      167.58     13.84 o 
  11   5   6        6.79       20.91     11.81 o 
  12   5   6       32.86       49.19     15.78 o 
  13   5   6       37.78       27.93     27.15 o 
  14   5   6       16.64       48.63     31.94 o 
 -17   6   6       44.87       40.27     21.39 o 
 -16   6   6       43.63       58.16     13.68 o 
 -15   6   6        1.12       -2.16     10.55 o 
 -14   6   6       88.80       68.85     10.57 o 
 -13   6   6       93.76       98.97      8.99 o 
 -12   6   6       71.93       78.35      8.49 o 
 -11   6   6       63.61       77.27      7.64 o 
 -10   6   6       56.49       63.45      6.39 o 
  -9   6   6      108.00      104.57      5.73 o 
  -8   6   6        0.16        1.08      4.20 o 
  -7   6   6      663.06      607.86      9.34 o 
  -6   6   6      531.96      520.14      7.63 o 
  -5   6   6     1110.55     1094.57     18.17 o 
  -4   6   6      927.81      914.97     12.72 o 
  -3   6   6      347.98      344.20      7.78 o 
  -2   6   6     1096.63     1070.07     15.60 o 
  -1   6   6      128.06      127.83      7.90 o 
   0   6   6      847.69      825.63     13.69 o 
   1   6   6        3.39        2.40      4.38 o 
   2   6   6        3.56        5.13      3.28 o 
   3   6   6      279.51      305.30      7.22 o 
   4   6   6       48.62       38.68      4.37 o 
   5   6   6        0.12       -0.95      4.36 o 
   6   6   6        4.32        5.71      6.37 o 
   7   6   6       39.38       37.09      8.49 o 
   8   6   6      245.28      262.22     14.31 o 
   9   6   6      171.75      208.53     18.11 o 
  10   6   6       91.57       86.42     20.00 o 
  11   6   6      207.87      233.63     19.46 o 
  12   6   6       94.89      116.98     22.91 o 
  13   6   6       15.10       49.38     29.67 o 
 -17   7   6       42.97       50.04     28.72 o 
 -16   7   6       79.03       94.24     17.56 o 
 -15   7   6       91.49       83.10     13.80 o 
 -14   7   6       44.10       35.73     11.78 o 
 -13   7   6        7.34        1.68     10.12 o 
 -12   7   6       31.84       36.55      8.87 o 
 -11   7   6        2.25       -3.43      7.44 o 
 -10   7   6        8.63       13.89      6.45 o 
  -9   7   6      181.84      174.89      7.75 o 
  -8   7   6      371.30      356.91      8.77 o 
  -7   7   6       91.54       92.80      5.44 o 
  -6   7   6      120.04      124.43      5.05 o 
  -5   7   6      190.84      175.58      4.98 o 
  -4   7   6      353.43      377.46      9.28 o 
  -3   7   6       17.40       12.03      5.32 o 
  -2   7   6      689.05      682.21     14.85 o 
  -1   7   6       83.00       78.65      6.68 o 
   0   7   6     1401.20     1365.55     23.93 o 
   1   7   6       88.68       79.61      5.15 o 
   2   7   6      408.72      389.83     10.42 o 
   3   7   6       19.15       18.29      5.78 o 
   4   7   6        6.37       10.09      4.78 o 
   5   7   6       83.77       80.62      6.64 o 
   6   7   6      145.05      145.00      9.73 o 
   7   7   6        3.58        2.68      8.52 o 
   8   7   6      100.70      106.73     12.64 o 
   9   7   6      100.38      109.16     15.56 o 
  10   7   6       58.72       58.63     14.92 o 
  11   7   6        4.10        1.24     15.63 o 
  12   7   6        1.52       -4.50     17.06 o 
  13   7   6       91.02       74.46     31.03 o 
 -16   8   6       35.93       39.85     20.19 o 
 -15   8   6        0.07      -14.11     15.15 o 
 -14   8   6        7.51        7.19     14.51 o 
 -13   8   6       49.66       73.64     12.25 o 
 -12   8   6       25.72       26.12     10.52 o 
 -11   8   6       13.31        9.10      9.26 o 
 -10   8   6        9.59       11.79      7.51 o 
  -9   8   6       88.94       84.75      8.03 o 
  -8   8   6      655.57      613.00     19.21 o 
  -7   8   6       34.50       29.59      5.38 o 
  -6   8   6      235.35      214.83      6.00 o 
  -5   8   6      868.94      824.33     14.38 o 
  -4   8   6       92.46      105.09      5.11 o 
  -3   8   6       68.93       70.22      6.17 o 
  -2   8   6       38.72       42.55      5.58 o 
  -1   8   6       13.14       -0.58      9.58 o 
   0   8   6        7.27        8.76      4.12 o 
   1   8   6        4.88        4.18      5.06 o 
   2   8   6      283.99      276.38      7.55 o 
   3   8   6      160.91      132.82      6.66 o 
   4   8   6      126.61      139.34      6.88 o 
   5   8   6      163.55      158.19      8.84 o 
   6   8   6       19.88       10.05      9.11 o 
   7   8   6        2.18        8.20      9.97 o 
   8   8   6      236.97      268.26     27.66 o 
   9   8   6        2.14       -4.02     19.42 o 
  10   8   6        2.67      -13.43     14.93 o 
  11   8   6        5.87        2.56     17.07 o 
  12   8   6        3.30       15.62     28.51 o 
 -15   9   6       23.99       43.55     20.12 o 
 -14   9   6      112.47      185.94     20.58 o 
 -13   9   6        9.12       13.28     13.44 o 
 -12   9   6       85.37      103.65     23.66 o 
 -11   9   6      135.88      120.93     15.50 o 
 -10   9   6      176.95      191.59     13.75 o 
  -9   9   6       32.89       34.26     10.45 o 
  -8   9   6      108.38      108.99     10.08 o 
  -7   9   6      268.21      273.38      9.59 o 
  -6   9   6      468.99      455.80     12.11 o 
  -5   9   6        4.92        0.50      5.49 o 
  -4   9   6        0.33       -0.22      5.11 o 
  -3   9   6      101.49      101.05      5.98 o 
  -2   9   6        5.46        5.66      4.82 o 
  -1   9   6      419.92      419.59     13.12 o 
   0   9   6       57.01       63.41      6.17 o 
   1   9   6      106.05      112.44      7.76 o 
   2   9   6      165.83      163.44      8.30 o 
   3   9   6       56.99       54.05      7.25 o 
   4   9   6      283.65      306.65     14.48 o 
   5   9   6      113.69      149.48     12.47 o 
   6   9   6       19.56        5.31     10.96 o 
   7   9   6      231.31      272.79     18.76 o 
   8   9   6       23.87       24.12     15.19 o 
   9   9   6       39.46       38.45     17.60 o 
  10   9   6      232.50      313.26     26.11 o 
  11   9   6        6.39       22.39     18.96 o 
 -14  10   6       62.62       83.56     20.57 o 
 -13  10   6       48.94       48.65     18.87 o 
 -12  10   6       28.13       24.08     16.09 o 
 -11  10   6       50.44       51.95     13.19 o 
 -10  10   6       97.61       97.73     13.10 o 
  -9  10   6        2.80       -0.86     10.44 o 
  -8  10   6       21.43       23.85     10.49 o 
  -7  10   6       72.96       87.04     11.10 o 
  -6  10   6       34.86       49.54      9.06 o 
  -5  10   6       96.78       89.04     10.95 o 
  -4  10   6      127.66      130.67      8.14 o 
  -3  10   6        9.75        6.80      6.40 o 
  -2  10   6       63.24       52.62      6.89 o 
  -1  10   6      263.14      241.93     10.74 o 
   0  10   6      115.56      124.53      9.56 o 
   1  10   6       43.21       46.79     10.78 o 
   2  10   6      254.59      246.49     13.07 o 
   3  10   6      243.26      234.17     13.68 o 
   4  10   6        3.06        3.57     10.10 o 
   5  10   6       32.58       31.35     11.70 o 
   6  10   6        0.09        8.08     11.68 o 
   7  10   6        4.74       -4.01     14.11 o 
   8  10   6       23.80       28.60     16.28 o 
   9  10   6      216.22      248.27     31.82 o 
  10  10   6       21.44       15.79     19.24 o 
 -13  11   6        7.83       -0.45     27.11 o 
 -12  11   6        9.68       -7.62     22.42 o 
 -11  11   6       13.15       18.43     14.03 o 
 -10  11   6        2.32        5.97     13.14 o 
  -9  11   6        0.77        5.18     11.88 o 
  -8  11   6        4.35        6.64     11.36 o 
  -7  11   6        8.09       17.19     11.01 o 
  -6  11   6       44.78       38.77     10.87 o 
  -5  11   6       33.01       36.76     10.69 o 
  -4  11   6       21.56       14.96     12.05 o 
  -3  11   6       58.97       57.00     11.17 o 
  -2  11   6        4.68        0.05      9.49 o 
  -1  11   6        0.01       -1.93      9.71 o 
   0  11   6      153.75      158.68     12.44 o 
   1  11   6       38.74       64.94     12.89 o 
   2  11   6       84.95       94.70     12.08 o 
   3  11   6        6.98       10.59     11.09 o 
   4  11   6       24.37       28.90     12.01 o 
   5  11   6       24.06        4.84     12.52 o 
   6  11   6       15.11       15.63     13.53 o 
   7  11   6       19.03       31.68     14.64 o 
   8  11   6       24.38       14.41     15.17 o 
 -11  12   6       64.08       33.14     27.35 o 
 -10  12   6        1.18       14.57     16.78 o 
  -9  12   6        0.07      -10.15     15.44 o 
  -8  12   6        0.38       -0.21     15.23 o 
  -7  12   6       64.80       36.40     16.30 o 
  -6  12   6      215.34      223.94     18.03 o 
  -5  12   6       70.56       77.57     12.71 o 
  -4  12   6        0.31       -5.42     11.17 o 
  -3  12   6        2.48        2.98     11.01 o 
  -2  12   6      231.30      235.38     14.82 o 
  -1  12   6       39.44       32.08     11.61 o 
   0  12   6      228.60      278.06     28.99 o 
   1  12   6        1.07       11.24     13.46 o 
   2  12   6       48.48       52.21     14.76 o 
   3  12   6      156.79      172.75     18.02 o 
   4  12   6      101.28      116.84     19.44 o 
   5  12   6        1.00       19.32     16.41 o 
   6  12   6       51.43       69.67     19.13 o 
   7  12   6        0.62       15.08     31.24 o 
  -8  13   6        5.12      -14.51     16.64 o 
  -7  13   6       26.05       28.58     16.40 o 
  -6  13   6       33.89       45.44     16.28 o 
  -5  13   6       56.48       84.76     16.68 o 
  -4  13   6      129.14      141.82     18.43 o 
  -3  13   6       42.65       36.55     14.64 o 
  -2  13   6       49.17       65.01     15.62 o 
  -1  13   6       16.04       52.05     15.49 o 
   0  13   6        3.72       -9.01     15.14 o 
   1  13   6      118.51      104.38     20.16 o 
   2  13   6       34.20       31.37     16.67 o 
   3  13   6        5.38        8.33     17.22 o 
   4  13   6       11.41       -1.44     17.51 o 
  -2  14   6       18.21       23.26     21.90 o 
 -18   1   7        1.20        1.81     14.78 o 
 -17   1   7      288.24      328.03     24.73 o 
 -16   1   7       12.15       12.09     11.10 o 
 -15   1   7       89.56      106.96     10.61 o 
 -14   1   7      181.28      187.80     10.64 o 
 -13   1   7       25.40       25.75      7.81 o 
 -12   1   7       57.31       60.24      7.97 o 
 -11   1   7       21.44       17.39      6.39 o 
 -10   1   7      110.92      101.69      6.08 o 
  -9   1   7      190.99      186.77      7.41 o 
  -8   1   7      227.47      234.39      5.84 o 
  -7   1   7        8.33       10.52      3.04 o 
  -6   1   7       48.51       54.00      3.32 o 
  -5   1   7       49.69       53.23      3.60 o 
  -4   1   7      339.42      345.61      7.52 o 
  -3   1   7        8.73        3.36      3.33 o 
  -2   1   7       17.44       19.11      3.15 o 
  -1   1   7      380.18      385.18      7.04 o 
   0   1   7      213.57      209.48      7.26 o 
   1   1   7       30.24       31.37      3.63 o 
   2   1   7      272.84      283.38      6.60 o 
   3   1   7     1943.00     1944.03     24.88 o 
   4   1   7      329.56      337.36      9.66 o 
   5   1   7     1402.32     1328.34     28.57 o 
   6   1   7       13.00        4.04      7.67 o 
   7   1   7        4.57       12.66      9.62 o 
   8   1   7      288.75      279.99     18.04 o 
   9   1   7       27.25       10.47     13.71 o 
  10   1   7      173.60      171.89     18.09 o 
  11   1   7       25.11       41.09     17.81 o 
  12   1   7       30.42       12.02     15.86 o 
  13   1   7        3.43       13.07     20.72 o 
  14   1   7        5.75       -9.25     22.82 o 
 -18   2   7        0.02        4.02     14.83 o 
 -17   2   7       80.86       85.62     14.77 o 
 -16   2   7       80.79       90.76     12.51 o 
 -15   2   7       53.96       44.21      9.79 o 
 -14   2   7       44.11       50.54      8.98 o 
 -13   2   7      106.55      118.53      9.37 o 
 -12   2   7        0.02       -2.89      6.59 o 
 -11   2   7        6.04       -4.20      6.13 o 
 -10   2   7      608.66      595.43     13.48 o 
  -9   2   7        5.26        5.35      4.23 o 
  -8   2   7       39.72       35.56      3.87 o 
  -7   2   7       64.16       71.82      3.62 o 
  -6   2   7        7.37        4.88      2.94 o 
  -5   2   7        9.42       11.99      3.12 o 
  -4   2   7     1910.30     1937.04     24.62 o 
  -3   2   7       16.17       14.95      2.97 o 
  -2   2   7      744.89      712.63     10.16 o 
  -1   2   7        5.14        6.19      2.97 o 
   0   2   7      206.30      221.49      6.63 o 
   1   2   7      116.74      111.00      4.40 o 
   2   2   7       52.87       49.85      4.25 o 
   3   2   7     2149.26     2076.33     30.01 o 
   4   2   7      377.13      367.63      9.86 o 
   5   2   7      280.88      314.26     10.02 o 
   6   2   7        3.50        2.67      8.75 o 
   7   2   7       85.80       84.70     16.00 o 
   8   2   7      196.51      182.59     16.48 o 
   9   2   7      516.86      492.51     24.29 o 
  10   2   7       18.59       30.63     15.48 o 
  11   2   7      112.20      112.49     15.52 o 
  12   2   7       15.94       12.69     15.84 o 
  13   2   7       23.91       18.24     17.35 o 
 -18   3   7       16.81       27.27     27.60 o 
 -17   3   7        6.85        8.72     10.91 o 
 -16   3   7       25.05       23.23      7.80 o 
 -15   3   7        0.13       -6.64      6.64 o 
 -14   3   7       44.61       35.94      6.12 o 
 -13   3   7      227.21      222.12      7.88 o 
 -12   3   7        1.06       10.04      4.70 o 
 -11   3   7       60.46       61.84      4.56 o 
 -10   3   7       46.26       46.03      4.48 o 
  -9   3   7        6.96        5.93      4.71 o 
  -8   3   7        0.05        0.45      3.72 o 
  -7   3   7       16.85       18.47      3.31 o 
  -6   3   7      234.23      226.72      4.76 o 
  -5   3   7      102.00       99.10      4.50 o 
  -4   3   7      519.75      478.29     12.00 o 
  -3   3   7      294.19      290.38     10.73 o 
  -2   3   7      582.11      615.12      9.88 o 
  -1   3   7       16.05       15.08      3.26 o 
   0   3   7        0.48        3.54      3.44 o 
   1   3   7       68.20       68.22      3.46 o 
   2   3   7      859.79      817.09     11.79 o 
   3   3   7       16.92       25.96      5.07 o 
   4   3   7      137.20      121.85      6.51 o 
   5   3   7        9.17        5.15      8.28 o 
   6   3   7      313.89      301.48     15.69 o 
   7   3   7       35.42       32.86      4.87 o 
   8   3   7      100.38      102.72      6.67 o 
   9   3   7       70.04       64.97      8.56 o 
  10   3   7        4.40        4.59      8.26 o 
  11   3   7       50.95       47.70     13.43 o 
  12   3   7       17.99       23.51     11.58 o 
  13   3   7       27.90       11.20     29.34 o 
 -18   4   7       81.43       75.58     30.33 o 
 -17   4   7        0.04      -17.70     20.68 o 
 -16   4   7       25.94       24.60     11.47 o 
 -15   4   7        9.80       13.44      9.54 o 
 -14   4   7        2.21       -3.24      7.03 o 
 -13   4   7       67.38       81.54      7.44 o 
 -12   4   7       45.43       39.42      6.18 o 
 -11   4   7        1.18       -0.06      5.05 o 
 -10   4   7       86.10       90.37      5.44 o 
  -9   4   7      235.89      239.73      6.31 o 
  -8   4   7      205.33      222.60      5.76 o 
  -7   4   7      175.73      162.19      4.16 o 
  -6   4   7        6.42        6.07      2.83 o 
  -5   4   7      363.58      355.30      6.41 o 
  -4   4   7      962.27      953.40     15.68 o 
  -3   4   7       20.72       16.83      3.77 o 
  -2   4   7      109.26      102.56      4.62 o 
  -1   4   7       56.42       64.87      4.29 o 
   0   4   7      618.10      631.73     11.14 o 
   1   4   7        5.88        9.99      3.29 o 
   2   4   7       27.00       30.38      4.13 o 
   3   4   7       91.08      104.56      4.51 o 
   4   4   7        2.85        3.07      4.39 o 
   5   4   7       81.45       75.07      5.60 o 
   6   4   7      247.49      246.76      8.81 o 
   7   4   7      102.55       99.95     10.19 o 
   8   4   7       64.80       70.14     10.59 o 
   9   4   7      283.99      306.66     11.24 o 
  10   4   7        0.51       -2.26     10.28 o 
  11   4   7       47.79       81.67     21.81 o 
  12   4   7      200.17      190.49     31.61 o 
  13   4   7        7.17       12.23     29.01 o 
 -17   5   7       27.41       34.59     26.45 o 
 -16   5   7      168.20      160.15     21.93 o 
 -15   5   7      134.39      156.64     13.31 o 
 -14   5   7       44.91       45.70      9.15 o 
 -13   5   7       36.71       37.86      8.53 o 
 -12   5   7       92.77       91.81      8.18 o 
 -11   5   7        7.50        6.53      5.72 o 
 -10   5   7       18.75       19.24      5.32 o 
  -9   5   7     1265.19     1245.60     16.78 o 
  -8   5   7        0.98        0.12      4.30 o 
  -7   5   7        0.43        0.84      4.55 o 
  -6   5   7      337.75      338.49      6.85 o 
  -5   5   7      789.61      802.38     13.40 o 
  -4   5   7       30.71       38.44      5.34 o 
  -3   5   7      791.90      750.39     15.25 o 
  -2   5   7       47.77       42.01      6.54 o 
  -1   5   7        0.18       -1.60      4.95 o 
   0   5   7      566.27      556.14     12.28 o 
   1   5   7       28.39       24.52      3.80 o 
   2   5   7       26.42       22.03      4.47 o 
   3   5   7       73.26       85.23      5.55 o 
   4   5   7      511.79      509.32     11.44 o 
   5   5   7       25.12       21.75      6.20 o 
   6   5   7       22.50       23.32      8.67 o 
   7   5   7      244.95      243.61     10.03 o 
   8   5   7      252.27      235.33     13.71 o 
   9   5   7        6.18       29.74     10.81 o 
  10   5   7      254.79      272.93     16.06 o 
  11   5   7       51.26       68.44     15.41 o 
  12   5   7        1.08       -0.41     26.57 o 
 -17   6   7        9.54        5.62     26.28 o 
 -16   6   7        4.68       -0.73     18.93 o 
 -15   6   7       26.14       23.67     12.69 o 
 -14   6   7        3.26        3.52     10.99 o 
 -13   6   7        0.85       -2.12      8.62 o 
 -12   6   7       20.54       17.11      7.88 o 
 -11   6   7       34.02       31.65      7.03 o 
 -10   6   7        3.42        3.89      6.35 o 
  -9   6   7       11.81        8.30      5.77 o 
  -8   6   7        3.82        0.65      4.71 o 
  -7   6   7      128.42      119.67      5.52 o 
  -6   6   7      501.76      466.32     10.04 o 
  -5   6   7      115.30      104.43     11.72 o 
  -4   6   7        1.40       -2.69      5.61 o 
  -3   6   7      244.52      251.18     12.22 o 
  -2   6   7        2.77       -1.70      6.05 o 
  -1   6   7        0.50       -5.99      5.99 o 
   0   6   7        0.06       -2.93      6.65 o 
   1   6   7       80.75       80.50      6.81 o 
   2   6   7      336.25      307.24      8.64 o 
   3   6   7      629.55      587.67     14.33 o 
   4   6   7       69.22       58.33      5.11 o 
   5   6   7       38.05       41.18     10.89 o 
   6   6   7       38.42       49.33      8.54 o 
   7   6   7      180.07      184.70     11.14 o 
   8   6   7      104.64      101.50     12.26 o 
   9   6   7       43.31       37.14     12.29 o 
  10   6   7        3.29       -8.38     14.13 o 
  11   6   7       29.09       70.12     27.81 o 
  12   6   7       38.11       53.96     29.42 o 
 -16   7   7        2.82        8.18     25.66 o 
 -15   7   7       21.45       20.09     13.07 o 
 -14   7   7        1.40        0.69     12.08 o 
 -13   7   7        1.75        5.06     10.12 o 
 -12   7   7        0.05        1.35      9.06 o 
 -11   7   7      223.55      214.90     10.54 o 
 -10   7   7        1.41       -0.66      7.32 o 
  -9   7   7       39.42       50.75      7.16 o 
  -8   7   7      502.11      448.87     10.61 o 
  -7   7   7      147.96      152.49      8.50 o 
  -6   7   7     1119.99     1076.45     17.94 o 
  -5   7   7        0.04       -6.16      8.02 o 
  -4   7   7      325.27      324.09     15.48 o 
  -3   7   7        2.85       -4.62      7.43 o 
  -2   7   7        1.42        0.15      7.63 o 
  -1   7   7      370.69      393.20     21.64 o 
   0   7   7       91.83      107.14     13.28 o 
   1   7   7      234.82      245.06      8.26 o 
   2   7   7       24.23       31.88      5.91 o 
   3   7   7        7.67       10.89      6.31 o 
   4   7   7        0.37       -7.60      7.60 o 
   5   7   7      286.95      299.33     16.05 o 
   6   7   7        3.84        6.67      9.67 o 
   7   7   7       58.01       81.21     11.96 o 
   8   7   7       11.33       -4.98     12.59 o 
   9   7   7       21.09       32.31     14.63 o 
  10   7   7       41.86       30.83     16.34 o 
  11   7   7       63.16       38.43     27.23 o 
 -15   8   7      112.61      112.60     26.45 o 
 -14   8   7        0.03        1.79     16.58 o 
 -13   8   7       27.91       43.81     15.66 o 
 -12   8   7      124.73      141.29     16.64 o 
 -11   8   7       39.44       43.55     13.43 o 
 -10   8   7      382.38      335.83     18.54 o 
  -9   8   7      273.27      266.96     12.38 o 
  -8   8   7        2.56        6.44      7.68 o 
  -7   8   7      171.37      155.54      7.91 o 
  -6   8   7       59.73       65.31      6.36 o 
  -5   8   7      156.83      168.22      6.58 o 
  -4   8   7      153.89      143.29     11.75 o 
  -3   8   7        1.85       -8.97      8.97 o 
  -2   8   7      484.74      435.46     29.34 o 
  -1   8   7       19.64       15.77     12.71 o 
   0   8   7       77.09       99.70     12.54 o 
   1   8   7      343.27      337.24     10.56 o 
   2   8   7       13.32       16.26      6.51 o 
   3   8   7      124.38      151.45     10.97 o 
   4   8   7        4.47       21.84     23.24 o 
   5   8   7       68.78       82.09     18.73 o 
   6   8   7      176.86      184.89     15.87 o 
   7   8   7        5.47        9.48     13.13 o 
   8   8   7        6.44       -0.74     14.34 o 
   9   8   7      142.34      163.01     44.85 o 
  10   8   7       63.75       46.57     26.45 o 
 -14   9   7        3.08      -17.73     23.35 o 
 -13   9   7        0.98       17.09     16.93 o 
 -12   9   7       18.00       27.20     14.96 o 
 -11   9   7       34.88       30.20     14.23 o 
 -10   9   7       43.93       30.28     13.09 o 
  -9   9   7      103.87       82.12     12.13 o 
  -8   9   7       75.21       84.26     19.59 o 
  -7   9   7      145.00      157.67     12.91 o 
  -6   9   7       57.49       56.14      9.81 o 
  -5   9   7        2.25        1.94      5.82 o 
  -4   9   7       43.58       41.58      5.61 o 
  -3   9   7        6.65        5.12     11.41 o 
  -2   9   7      248.54      254.85     15.95 o 
  -1   9   7      110.36      121.03      6.97 o 
   0   9   7       65.51       58.03      7.27 o 
   1   9   7       45.80       36.56      7.09 o 
   2   9   7       35.97       50.55     10.70 o 
   3   9   7        6.87       -9.13     12.73 o 
   4   9   7        0.10       -9.13     11.15 o 
   5   9   7       18.04        0.14     12.24 o 
   6   9   7        0.04       -9.61     12.74 o 
   7   9   7       45.84       59.88     15.96 o 
   8   9   7        0.20       24.29     26.20 o 
   9   9   7       68.07       64.71     26.69 o 
 -13  10   7       52.39       54.09     24.34 o 
 -12  10   7      153.36      169.60     19.51 o 
 -11  10   7       25.40       58.02     41.32 o 
 -10  10   7       85.29       80.87     15.85 o 
  -9  10   7       60.67       53.71     14.16 o 
  -8  10   7       39.18       27.82     12.59 o 
  -7  10   7        0.52      -11.20     11.20 o 
  -6  10   7        0.17       -6.22     10.32 o 
  -5  10   7      111.81      119.48     11.14 o 
  -4  10   7       13.86        7.86      8.18 o 
  -3  10   7        2.81        6.12      7.67 o 
  -2  10   7       13.70       14.90      6.82 o 
  -1  10   7       32.60       39.12     10.50 o 
   0  10   7       72.45       95.47     15.99 o 
   1  10   7      120.78      146.53     13.35 o 
   2  10   7        7.35        4.30     11.46 o 
   3  10   7        1.11       -0.17     14.71 o 
   4  10   7      114.54       99.63     14.97 o 
   5  10   7        4.79       19.80     14.34 o 
   6  10   7       23.21       36.65     28.26 o 
   7  10   7      109.74      107.72     17.69 o 
   8  10   7       22.58       28.43     24.71 o 
 -11  11   7       98.69      108.88     19.81 o 
 -10  11   7        2.97        7.66     15.70 o 
  -9  11   7       75.19      120.21     17.03 o 
  -8  11   7      129.76      123.39     18.68 o 
  -7  11   7        2.30        1.52     12.82 o 
  -6  11   7        4.29        1.15     12.26 o 
  -5  11   7       31.93       24.32     11.98 o 
  -4  11   7      128.66      147.51     29.44 o 
  -3  11   7       94.03       98.60     12.91 o 
  -2  11   7       15.31        5.15     11.11 o 
  -1  11   7      216.69      248.00     18.53 o 
   0  11   7      113.29      119.07     14.13 o 
   1  11   7       50.31       57.29     13.19 o 
   2  11   7      247.91      271.77     18.45 o 
   3  11   7        0.12        4.38     16.86 o 
   4  11   7        8.64       -3.78     14.48 o 
   5  11   7       43.23       44.19     16.06 o 
   6  11   7       15.60       -7.81     16.85 o 
  -9  12   7        0.15      -13.39     16.93 o 
  -8  12   7        0.27       -5.83     15.92 o 
  -7  12   7       45.42       47.08     15.74 o 
  -6  12   7        1.65       13.86     14.69 o 
  -5  12   7        3.55       -4.09     13.80 o 
  -4  12   7        1.29        3.31     13.66 o 
  -3  12   7       29.21       33.65     32.68 o 
  -2  12   7       10.14        5.74     13.45 o 
  -1  12   7        1.62       -3.27     13.43 o 
   0  12   7        2.74       -7.33     13.93 o 
   1  12   7        7.80        8.38     14.68 o 
   2  12   7       49.06       35.04     15.55 o 
   3  12   7       49.71       58.76     20.83 o 
   4  12   7        0.85       22.77     21.78 o 
  -6  13   7       19.49       30.99     17.06 o 
  -5  13   7       24.40       26.08     16.32 o 
  -4  13   7       24.10       27.77     15.76 o 
  -3  13   7      158.82      188.63     18.90 o 
  -2  13   7        0.26       12.99     15.70 o 
  -1  13   7        2.88       10.65     15.65 o 
   0  13   7       71.39       65.33     17.13 o 
   1  13   7       25.44       13.69     17.08 o 
 -18   0   8        3.12        3.72     29.38 o 
 -17   0   8      131.09      170.16     29.50 o 
 -16   0   8      225.94      261.98     24.77 o 
 -15   0   8       24.50       40.05     18.29 o 
 -14   0   8       51.78       45.00     13.50 o 
 -13   0   8      377.95      379.53     18.91 o 
 -12   0   8      373.66      339.65     18.45 o 
 -11   0   8      688.72      601.90     21.62 o 
 -10   0   8       62.30       23.05     10.13 o 
  -9   0   8      126.80      114.73     10.67 o 
  -8   0   8      128.87      124.33      9.16 o 
  -7   0   8      158.98      162.14      9.49 o 
  -6   0   8       11.13       10.12      4.93 o 
  -5   0   8       80.70       77.33      7.29 o 
  -4   0   8     1405.14     1457.19     29.85 o 
  -3   0   8       30.82       39.61      6.55 o 
  -2   0   8     1077.27      948.22     18.78 o 
  -1   0   8      378.62      337.91      9.92 o 
   0   0   8     1164.91     1108.25     21.28 o 
   1   0   8      445.77      452.25     16.46 o 
   2   0   8      122.57      126.08     17.97 o 
   3   0   8      752.69      741.05     30.72 o 
   4   0   8       90.83       76.26     12.14 o 
   5   0   8      759.34      711.42     38.72 o 
   6   0   8        3.91        5.00     16.82 o 
   7   0   8      112.25      120.78     21.90 o 
   8   0   8      187.30      175.36     25.25 o 
   9   0   8      140.98      141.11     26.20 o 
  10   0   8      290.90      328.21     34.63 o 
  11   0   8        9.02       35.41     25.37 o 
  12   0   8       79.23       59.05     30.41 o 
 -18   1   8        8.78       11.70     20.93 o 
 -17   1   8       38.17       24.87     18.41 o 
 -16   1   8        6.15       -4.11     13.09 o 
 -15   1   8       55.25       71.25     11.92 o 
 -14   1   8      440.17      409.10     19.51 o 
 -13   1   8      163.70      154.91     12.35 o 
 -12   1   8        1.91        4.73      7.93 o 
 -11   1   8      125.40      104.31      9.76 o 
 -10   1   8      201.83      175.87      8.51 o 
  -9   1   8        6.06       15.93      5.59 o 
  -8   1   8        8.51        6.11      6.16 o 
  -7   1   8      160.90      159.84      6.28 o 
  -6   1   8        2.14        5.78      3.87 o 
  -5   1   8        8.43        3.56      4.38 o 
  -4   1   8        1.01       -1.26      4.00 o 
  -3   1   8       31.20       33.70      4.00 o 
  -2   1   8      691.06      685.56     10.56 o 
  -1   1   8      414.66      394.70      7.39 o 
   0   1   8       73.04       73.88      4.46 o 
   1   1   8        0.10       -4.61      4.61 o 
   2   1   8       66.70       68.84      6.06 o 
   3   1   8     1553.18     1521.44     28.14 o 
   4   1   8       19.10       17.19      7.68 o 
   5   1   8      442.34      442.83     17.05 o 
   6   1   8       67.59       63.73     28.84 o 
   7   1   8       34.62       20.59     33.49 o 
   8   1   8       39.72       45.35     14.55 o 
   9   1   8       18.09       32.62     16.15 o 
  10   1   8        9.31        4.56     17.00 o 
  11   1   8        0.51        4.82     23.28 o 
  12   1   8       55.06       27.41     21.86 o 
 -17   2   8        3.35       -5.58     17.98 o 
 -16   2   8       32.46       29.69     13.70 o 
 -15   2   8       46.94       59.31     11.77 o 
 -14   2   8        1.80       -8.30      9.18 o 
 -13   2   8       23.85       15.82      8.70 o 
 -12   2   8        1.45        2.05      7.90 o 
 -11   2   8        0.80       -2.57      8.03 o 
 -10   2   8        1.98        5.27      7.42 o 
  -9   2   8      389.50      368.19      9.88 o 
  -8   2   8       89.39       97.64      5.57 o 
  -7   2   8       62.51       57.36      5.13 o 
  -6   2   8       41.23       41.65      4.37 o 
  -5   2   8      130.85      122.08      5.77 o 
  -4   2   8      185.57      194.65      5.66 o 
  -3   2   8       26.15       31.06      3.85 o 
  -2   2   8      108.66      111.97      5.08 o 
  -1   2   8        0.13       -3.33      3.89 o 
   0   2   8       23.66       23.42      4.19 o 
   1   2   8       14.85       18.11      4.86 o 
   2   2   8       49.75       52.58      5.76 o 
   3   2   8       10.42        5.52      7.31 o 
   4   2   8      142.23      135.22     10.56 o 
   5   2   8       46.39       30.03     11.32 o 
   6   2   8       81.12       94.23     22.33 o 
   7   2   8      158.45      140.27     17.07 o 
   8   2   8       37.89       22.07     14.27 o 
   9   2   8      124.18      127.26     18.59 o 
  10   2   8        0.08        0.47     19.05 o 
  11   2   8        8.80       35.85     16.95 o 
  12   2   8      108.49      152.23     24.34 o 
 -17   3   8       20.70       29.21     19.84 o 
 -16   3   8      177.60      195.30     18.54 o 
 -15   3   8       44.36       25.56     12.46 o 
 -14   3   8       51.27       61.70     10.40 o 
 -13   3   8      132.56      144.77     10.61 o 
 -12   3   8      218.99      219.11     13.14 o 
 -11   3   8        1.92       -7.38      7.38 o 
 -10   3   8       14.08        4.56      6.59 o 
  -9   3   8       14.76       24.46      6.49 o 
  -8   3   8      111.66      116.75      6.19 o 
  -7   3   8       10.06       14.17      4.71 o 
  -6   3   8      148.43      154.53      5.31 o 
  -5   3   8     1322.22     1343.46     24.87 o 
  -4   3   8       70.93       71.23      7.11 o 
  -3   3   8      925.16      931.30     18.46 o 
  -2   3   8        0.06       -0.53      4.67 o 
  -1   3   8        0.02        0.26      4.98 o 
   0   3   8     1590.67     1624.03     26.64 o 
   1   3   8       54.35       49.60      4.87 o 
   2   3   8      118.35      117.79      6.44 o 
   3   3   8      132.47      142.89     21.36 o 
   4   3   8        6.43       -0.60      9.87 o 
   5   3   8      950.99      931.22     26.49 o 
   6   3   8       37.89       60.39     10.94 o 
   7   3   8       25.15       47.58     18.10 o 
   8   3   8      112.07      125.00     17.02 o 
   9   3   8       55.92       68.84     27.02 o 
  10   3   8      288.32      304.19     23.70 o 
  11   3   8       24.05       37.03     20.40 o 
  12   3   8        2.23      -21.35     21.35 o 
 -17   4   8        9.79        2.69     27.27 o 
 -16   4   8        0.84        0.06     24.83 o 
 -15   4   8       45.06       57.62     13.20 o 
 -14   4   8       73.69       56.31     12.42 o 
 -13   4   8        0.17        3.16      9.67 o 
 -12   4   8       55.92       66.33     10.00 o 
 -11   4   8       15.45       33.79      8.66 o 
 -10   4   8       43.31       62.80      7.93 o 
  -9   4   8        2.64       -0.67      7.05 o 
  -8   4   8       13.69        9.70      5.75 o 
  -7   4   8      555.24      546.21     15.23 o 
  -6   4   8        9.40       -3.86      4.57 o 
  -5   4   8       22.18       25.42      5.54 o 
  -4   4   8      128.09      136.15     10.23 o 
  -3   4   8      955.73      847.97     20.04 o 
  -2   4   8       48.51       48.55      8.43 o 
  -1   4   8      358.32      374.98     10.04 o 
   0   4   8        9.09        8.66      5.09 o 
   1   4   8        0.05       -0.76      5.23 o 
   2   4   8      213.54      199.89      9.12 o 
   3   4   8      153.76      153.53      7.52 o 
   4   4   8      275.39      247.83     16.62 o 
   5   4   8       40.51       31.17      9.64 o 
   6   4   8      143.20      165.85     18.05 o 
   7   4   8      113.23      112.25     16.05 o 
   8   4   8        1.95        6.23     15.44 o 
   9   4   8       32.37       59.59     17.62 o 
  10   4   8       72.53       79.92     20.95 o 
  11   4   8        0.79        0.78     19.54 o 
 -16   5   8       35.83       35.00     25.83 o 
 -15   5   8       12.08        6.50     13.14 o 
 -14   5   8        6.01       -3.17      7.90 o 
 -13   5   8       14.03        8.58      7.12 o 
 -12   5   8        1.01        8.49      6.43 o 
 -11   5   8       39.33       50.71      6.41 o 
 -10   5   8       29.71       24.11      5.79 o 
  -9   5   8      108.44      122.31      6.62 o 
  -8   5   8       71.78       80.46      5.56 o 
  -7   5   8      247.71      243.10      7.29 o 
  -6   5   8       45.00       35.95      3.92 o 
  -5   5   8      147.31      142.64      5.42 o 
  -4   5   8      521.46      489.35     11.92 o 
  -3   5   8        0.01        2.83      4.53 o 
  -2   5   8       25.20       26.85      4.89 o 
  -1   5   8       16.32       17.50      4.82 o 
   0   5   8       35.04       22.16      3.72 o 
   1   5   8        0.11       -0.18      3.99 o 
   2   5   8       60.51       45.17      4.78 o 
   3   5   8       23.69       21.25      4.97 o 
   4   5   8        2.51        5.92      5.73 o 
   5   5   8        0.01       -2.07      5.73 o 
   6   5   8      115.77      145.85      7.96 o 
   7   5   8        8.70        6.55      7.38 o 
   8   5   8      143.24      137.55      9.40 o 
   9   5   8        0.71        3.19      8.45 o 
  10   5   8        1.07        3.03     11.23 o 
  11   5   8       62.90       43.68     27.77 o 
 -16   6   8        5.79        1.07     25.91 o 
 -15   6   8       36.65       51.11     23.26 o 
 -14   6   8       16.98        7.62     10.46 o 
 -13   6   8       39.49       47.28     10.21 o 
 -12   6   8       47.23       63.44      8.95 o 
 -11   6   8       60.48       69.35     13.00 o 
 -10   6   8      301.18      329.87     10.15 o 
  -9   6   8      196.83      220.38      8.21 o 
  -8   6   8      157.07      182.22      6.93 o 
  -7   6   8      123.94      140.63      6.89 o 
  -6   6   8        2.01        6.09      4.00 o 
  -5   6   8       14.88       16.38      6.82 o 
  -4   6   8      597.50      651.24     16.20 o 
  -3   6   8      354.56      326.58     11.85 o 
  -2   6   8       70.84       76.20      7.91 o 
  -1   6   8       75.09       80.09      9.37 o 
   0   6   8       51.57       66.01      7.89 o 
   1   6   8       44.74       47.83      6.78 o 
   2   6   8       81.12       78.76      6.25 o 
   3   6   8       80.47       76.38      7.67 o 
   4   6   8       11.26       11.38      7.30 o 
   5   6   8       23.10       22.90      8.09 o 
   6   6   8      154.46      168.48     12.57 o 
   7   6   8      162.25      196.61     13.65 o 
   8   6   8        0.77       13.02     11.56 o 
   9   6   8      221.18      248.42     30.37 o 
  10   6   8      155.77      188.13     29.87 o 
 -15   7   8       42.87       19.01     24.75 o 
 -14   7   8       11.50       35.41     22.60 o 
 -13   7   8        0.01       -8.79     11.53 o 
 -12   7   8        8.22       21.48     10.10 o 
 -11   7   8        1.31        4.73      9.76 o 
 -10   7   8      290.68      310.73     13.27 o 
  -9   7   8      649.06      648.80     19.15 o 
  -8   7   8        8.37       11.33      7.48 o 
  -7   7   8        5.58       15.87      5.99 o 
  -6   7   8      417.14      403.78     13.29 o 
  -5   7   8       27.89       25.96      8.44 o 
  -4   7   8        4.90       11.64      7.86 o 
  -3   7   8      179.01      179.84     10.65 o 
  -2   7   8       19.86       26.39      8.48 o 
  -1   7   8        3.51       -2.22      8.04 o 
   0   7   8       25.66       10.72      8.86 o 
   1   7   8       26.43       27.14      5.78 o 
   2   7   8        1.50       -1.42      6.40 o 
   3   7   8      103.83      118.60     10.50 o 
   4   7   8      144.05      134.09     12.54 o 
   5   7   8        0.79        4.74     10.32 o 
   6   7   8       49.15       71.08     13.35 o 
   7   7   8       30.66       31.30     13.57 o 
   8   7   8       12.87       31.98     23.06 o 
   9   7   8      129.81      117.35     27.44 o 
 -14   8   8       10.88        5.54     22.77 o 
 -13   8   8        5.85        6.57     20.58 o 
 -12   8   8        3.75        2.97     18.51 o 
 -11   8   8       83.82       64.11     14.11 o 
 -10   8   8      162.92      165.16     15.10 o 
  -9   8   8       40.84       42.76     10.53 o 
  -8   8   8        5.39        4.63      8.71 o 
  -7   8   8        8.60       11.68      6.57 o 
  -6   8   8       60.35       54.86      6.20 o 
  -5   8   8        0.30       -1.02     11.20 o 
  -4   8   8        8.17        4.88     10.84 o 
  -3   8   8      164.78      163.40     26.57 o 
  -2   8   8       35.42       33.09     12.64 o 
  -1   8   8       35.84       20.71     12.60 o 
   0   8   8        0.53        1.07     12.38 o 
   1   8   8       74.48       81.08      7.13 o 
   2   8   8        0.47       -2.12     10.94 o 
   3   8   8        0.06        2.24      9.44 o 
   4   8   8        0.26        3.30     10.36 o 
   5   8   8        0.13        2.27     12.74 o 
   6   8   8      120.32      104.56     15.47 o 
   7   8   8      153.83      182.18     26.11 o 
   8   8   8        9.27       15.45     23.80 o 
 -13   9   8      103.69      116.81     25.99 o 
 -12   9   8        0.22        7.44     20.78 o 
 -11   9   8       82.53       94.91     16.13 o 
 -10   9   8       75.30       79.16     14.78 o 
  -9   9   8        2.87       -0.35     12.15 o 
  -8   9   8      498.14      466.02     21.50 o 
  -7   9   8        0.40        1.12      9.77 o 
  -6   9   8        0.59        1.31      7.07 o 
  -5   9   8        2.77        8.92      7.28 o 
  -4   9   8       45.54       57.52     13.62 o 
  -3   9   8      342.21      380.48     19.46 o 
  -2   9   8       43.16       20.12     13.02 o 
  -1   9   8      154.70      130.90     16.34 o 
   0   9   8       37.26       48.92      7.87 o 
   1   9   8      129.48      123.60     19.48 o 
   2   9   8      170.35      141.21     16.42 o 
   3   9   8       36.94       58.02     12.58 o 
   4   9   8       20.90        0.24     12.68 o 
   5   9   8      116.71      111.25     15.77 o 
   6   9   8       93.31      148.92     24.01 o 
   7   9   8       16.17       -5.78     23.02 o 
 -11  10   8       84.89      101.28     23.18 o 
 -10  10   8      459.40      434.47     32.37 o 
  -9  10   8        6.41        8.04     13.84 o 
  -8  10   8       97.27       88.21     14.21 o 
  -7  10   8        0.71       -2.08     11.56 o 
  -6  10   8       40.38       43.57     11.48 o 
  -5  10   8        9.17        0.88      9.85 o 
  -4  10   8        2.86       -1.53     12.04 o 
  -3  10   8       19.27       13.54      8.48 o 
  -2  10   8        7.46       -6.56      8.78 o 
  -1  10   8       38.55       42.10     10.12 o 
   0  10   8        4.41       -7.22     10.29 o 
   1  10   8       34.12       42.21     11.87 o 
   2  10   8      245.32      312.77     18.03 o 
   3  10   8      163.40      162.85     16.16 o 
   4  10   8       90.65      103.14     15.85 o 
   5  10   8      137.51      179.70     24.38 o 
   6  10   8       59.23       70.99     23.84 o 
  -9  11   8        4.99       -1.24     19.38 o 
  -8  11   8        5.45        7.65     14.46 o 
  -7  11   8       55.67       71.04     14.74 o 
  -6  11   8       39.68       47.45     13.17 o 
  -5  11   8       21.03       12.00     12.13 o 
  -4  11   8        3.56        0.36     11.44 o 
  -3  11   8        0.04      -10.93     10.93 o 
  -2  11   8       39.72       24.65     11.52 o 
  -1  11   8       10.67       10.11     11.73 o 
   0  11   8       13.05       13.93     12.70 o 
   1  11   8       42.97       54.53     14.00 o 
   2  11   8       29.99       47.79     14.90 o 
   3  11   8        0.00        5.17     18.14 o 
   4  11   8       10.21        4.30     20.33 o 
  -6  12   8       13.33       27.35     17.85 o 
  -5  12   8       12.39       -0.49     14.46 o 
  -4  12   8        0.20       11.02     13.75 o 
  -3  12   8       29.19       31.29     13.99 o 
  -2  12   8       76.88       84.11     15.13 o 
  -1  12   8       52.23       69.15     19.36 o 
   0  12   8       23.83        7.85     14.91 o 
   1  12   8      238.78      230.45     23.22 o 
 -17   1   9        0.00        8.99     20.25 o 
 -16   1   9      109.33      127.68     20.82 o 
 -15   1   9        2.16       10.11     13.41 o 
 -14   1   9        3.71       -4.63     11.79 o 
 -13   1   9      241.12      259.61     16.70 o 
 -12   1   9       14.43        8.74      8.75 o 
 -11   1   9       36.03       36.49     10.02 o 
 -10   1   9      113.71      115.77      9.24 o 
  -9   1   9        2.10        2.33      7.85 o 
  -8   1   9        0.18       -0.59      6.88 o 
  -7   1   9      247.88      245.72      9.71 o 
  -6   1   9       48.84       43.21      6.90 o 
  -5   1   9      332.56      351.99     13.06 o 
  -4   1   9       23.91       18.36      6.28 o 
  -3   1   9      399.17      406.68     10.67 o 
  -2   1   9      174.84      168.75      7.58 o 
  -1   1   9        3.67        3.50      5.62 o 
   0   1   9     1923.56     1832.81     32.72 o 
   1   1   9        5.83        3.41      6.65 o 
   2   1   9       60.67       58.34      8.08 o 
   3   1   9       42.49       36.78      9.72 o 
   4   1   9       89.25       86.15     13.64 o 
   5   1   9      181.28      165.40     16.41 o 
   6   1   9      109.40      105.24     16.18 o 
   7   1   9        7.98       12.81     20.99 o 
   8   1   9        6.11       23.02     16.81 o 
   9   1   9       70.68      100.38     19.98 o 
  10   1   9        0.00       -1.84     19.92 o 
 -16   2   9        1.71       14.89     18.93 o 
 -15   2   9       24.85       27.90     17.39 o 
 -14   2   9        0.40      -12.38     12.38 o 
 -13   2   9        0.64        9.69     10.26 o 
 -12   2   9       83.39       79.32     10.11 o 
 -11   2   9       47.64       62.60     10.53 o 
 -10   2   9        8.22        4.22      7.87 o 
  -9   2   9       56.83       73.98      8.97 o 
  -8   2   9      260.64      266.90     11.11 o 
  -7   2   9      116.87      135.51      8.14 o 
  -6   2   9      166.89      163.04      8.29 o 
  -5   2   9       65.64       64.43      5.82 o 
  -4   2   9      372.41      382.32     10.10 o 
  -3   2   9      157.90      149.11     10.08 o 
  -2   2   9       72.35       93.40     10.68 o 
  -1   2   9     1187.44     1132.65     19.98 o 
   0   2   9       35.45       31.80      6.49 o 
   1   2   9      124.46      129.78      8.70 o 
   2   2   9      146.57      158.87     17.25 o 
   3   2   9       53.78       46.66      9.69 o 
   4   2   9        0.32        2.44      9.56 o 
   5   2   9       37.68       38.25     13.81 o 
   6   2   9       56.83       40.21     14.51 o 
   7   2   9        6.30       10.78     15.66 o 
   8   2   9       16.90        9.08     23.64 o 
   9   2   9        1.16       21.49     21.86 o 
  10   2   9       69.30       96.02     44.52 o 
 -16   3   9        1.99       20.76     19.09 o 
 -15   3   9        5.06        0.58     17.25 o 
 -14   3   9        0.08       10.93     12.72 o 
 -13   3   9       20.22        4.38     10.67 o 
 -12   3   9       39.59       24.20     10.23 o 
 -11   3   9       37.77       18.42      8.89 o 
 -10   3   9       46.90       44.75     11.09 o 
  -9   3   9       40.81       44.20      8.65 o 
  -8   3   9       21.63       25.14      7.05 o 
  -7   3   9        1.36       -4.84      6.79 o 
  -6   3   9      106.98      105.99      7.51 o 
  -5   3   9       42.43       38.79      6.98 o 
  -4   3   9       49.07       46.96      6.91 o 
  -3   3   9        4.95        1.66      6.37 o 
  -2   3   9        0.69       -2.27      6.36 o 
  -1   3   9       55.46       67.41      7.44 o 
   0   3   9       36.80       41.40      7.26 o 
   1   3   9      126.62      126.86     10.78 o 
   2   3   9      277.07      302.20     20.19 o 
   3   3   9        0.21       -4.68      8.87 o 
   4   3   9       76.30       52.68     10.49 o 
   5   3   9       53.01       40.83     14.13 o 
   6   3   9        2.36       15.64     14.31 o 
   7   3   9       76.72       87.00     16.81 o 
   8   3   9        0.12       -2.10     17.17 o 
   9   3   9       13.88        7.09     38.43 o 
  10   3   9       12.81       27.64     21.15 o 
 -16   4   9       35.62       37.61     20.50 o 
 -15   4   9       28.45       38.45     18.23 o 
 -14   4   9       68.07       84.78     14.14 o 
 -13   4   9       46.59       67.50     13.09 o 
 -12   4   9       85.91      114.94     23.40 o 
 -11   4   9        0.03       -4.01      9.90 o 
 -10   4   9        9.77        6.57      9.20 o 
  -9   4   9      639.78      582.06     22.74 o 
  -8   4   9        0.09        1.77      7.40 o 
  -7   4   9      160.21      162.88      8.41 o 
  -6   4   9       23.45       12.09      5.75 o 
  -5   4   9        0.02        3.88      5.86 o 
  -4   4   9        0.17        1.89      7.11 o 
  -3   4   9      404.28      420.76     19.80 o 
  -2   4   9       13.72        1.53      6.06 o 
  -1   4   9       14.13       15.65      6.46 o 
   0   4   9       20.00       17.55      6.90 o 
   1   4   9       10.19       23.18      8.85 o 
   2   4   9      277.58      267.15     13.86 o 
   3   4   9       23.13       29.59     12.13 o 
   4   4   9      562.24      541.37     24.47 o 
   5   4   9       19.20       10.80     13.98 o 
   6   4   9       28.53       32.68     15.23 o 
   7   4   9      113.25      139.91     19.05 o 
   8   4   9      170.81      128.52     19.26 o 
   9   4   9       57.04       66.97     20.38 o 
 -15   5   9       52.24       60.76     18.80 o 
 -14   5   9       42.85       48.43     15.44 o 
 -13   5   9       45.29       43.32     12.91 o 
 -12   5   9        1.44      -11.16     12.44 o 
 -11   5   9       48.87       64.49     11.37 o 
 -10   5   9      131.07      142.31     11.74 o 
  -9   5   9       67.18       72.63      9.94 o 
  -8   5   9       86.12      101.29     11.41 o 
  -7   5   9      302.71      303.70     10.21 o 
  -6   5   9        1.03        6.62      5.61 o 
  -5   5   9      182.90      181.75     11.12 o 
  -4   5   9       55.08       49.95      6.72 o 
  -3   5   9       61.53       64.85     15.21 o 
  -2   5   9      156.72      180.29      7.71 o 
  -1   5   9        5.99        7.74      5.90 o 
   0   5   9      223.24      221.87     10.71 o 
   1   5   9        0.08        2.19      7.04 o 
   2   5   9        0.64        0.56     10.66 o 
   3   5   9       47.44       79.70     13.25 o 
   4   5   9       49.52       42.03     13.48 o 
   5   5   9       31.75       29.59     14.73 o 
   6   5   9      258.02      266.70     20.48 o 
   7   5   9       12.79       35.03     16.78 o 
   8   5   9       65.81       73.93     20.19 o 
   9   5   9      276.64      297.85     31.75 o 
 -14   6   9       63.11       64.11     19.19 o 
 -13   6   9       20.26       24.48     14.26 o 
 -12   6   9        0.04        5.75     15.22 o 
 -11   6   9       22.71       29.02     11.25 o 
 -10   6   9        0.35        5.33     10.11 o 
  -9   6   9        0.01       11.00      9.25 o 
  -8   6   9      102.35       86.60     11.08 o 
  -7   6   9       19.87       18.95      7.32 o 
  -6   6   9       23.75       24.71      5.67 o 
  -5   6   9       48.84       14.08     15.93 o 
  -4   6   9      124.88      129.02     29.87 o 
  -3   6   9      112.60       72.62     16.67 o 
  -2   6   9      253.92      256.12     20.42 o 
  -1   6   9       12.44       14.16     15.36 o 
   0   6   9       14.63       16.36      8.92 o 
   1   6   9       14.24       18.88      7.35 o 
   2   6   9       10.13        5.16     10.49 o 
   3   6   9       31.47       35.16     12.56 o 
   4   6   9       11.14       26.02     13.78 o 
   5   6   9       53.73       41.01     14.85 o 
   6   6   9      142.76      160.31     19.19 o 
   7   6   9        1.49      -13.91     17.35 o 
   8   6   9       21.77       -9.34     23.18 o 
 -13   7   9       73.26       87.10     22.52 o 
 -12   7   9       21.77        9.61     15.42 o 
 -11   7   9        5.61       19.62     10.22 o 
 -10   7   9       59.86       83.62      8.96 o 
  -9   7   9        0.15        6.80      7.66 o 
  -8   7   9      291.68      318.54     15.20 o 
  -7   7   9        0.79       -3.00      6.51 o 
  -6   7   9       18.57       29.22      6.76 o 
  -5   7   9      150.29      154.96     12.48 o 
  -4   7   9      123.65      141.43     10.17 o 
  -3   7   9       80.61       86.86      9.39 o 
  -2   7   9       80.88       86.43      9.17 o 
  -1   7   9        6.45       -0.69      7.81 o 
   0   7   9        2.48       -1.46      5.11 o 
   1   7   9        2.01        3.59      6.72 o 
   2   7   9       66.84       72.78      8.08 o 
   3   7   9       88.65       89.94      8.83 o 
   4   7   9        9.42        1.92      8.28 o 
   5   7   9       28.26       24.45      8.88 o 
   6   7   9        5.73       -9.01     20.41 o 
   7   7   9       33.33        4.83     21.98 o 
 -12   8   9       62.17       82.56     21.98 o 
 -11   8   9       22.05       13.02     18.47 o 
 -10   8   9      167.42      149.68     17.60 o 
  -9   8   9       82.16       90.72     11.80 o 
  -8   8   9       29.94       43.64     10.18 o 
  -7   8   9       52.88       60.77     16.97 o 
  -6   8   9        0.21       -0.05      8.05 o 
  -5   8   9       37.23       60.68     23.74 o 
  -4   8   9      121.59      121.32     28.02 o 
  -3   8   9      233.73      227.69     17.48 o 
  -2   8   9       40.89       27.14     13.20 o 
  -1   8   9       71.20       74.56     14.24 o 
   0   8   9        0.04        4.83      6.69 o 
   1   8   9        1.42       -4.03      8.67 o 
   2   8   9      261.39      274.20     14.13 o 
   3   8   9        8.11        5.73     10.90 o 
   4   8   9       55.51       42.35     18.18 o 
   5   8   9      166.55      209.00     24.92 o 
   6   8   9       14.23        6.45     21.49 o 
 -11   9   9       42.98       44.30     21.24 o 
 -10   9   9      211.99      237.43     23.68 o 
  -9   9   9        0.97        2.64     16.61 o 
  -8   9   9       90.30      109.42     16.78 o 
  -7   9   9       11.94       11.79     10.72 o 
  -6   9   9       58.72       58.39     10.13 o 
  -5   9   9       40.47       34.01     19.54 o 
  -4   9   9        8.22       -8.26     17.97 o 
  -3   9   9        2.30       -3.39     17.60 o 
  -2   9   9       14.81       12.89     18.47 o 
  -1   9   9        9.18       13.64     18.64 o 
   0   9   9        8.39        9.53      9.30 o 
   1   9   9        0.00        9.38     10.54 o 
   2   9   9       76.60       74.21     16.16 o 
   3   9   9      163.55      157.23     19.88 o 
   4   9   9        0.19        0.25     18.59 o 
   5   9   9       14.51       15.95     21.24 o 
  -9  10   9        1.52       16.65     18.31 o 
  -8  10   9        3.06       -3.06     16.16 o 
  -7  10   9       55.76       43.55     15.37 o 
  -6  10   9       39.79       63.18     13.80 o 
   0  10   9       84.22       86.32     13.97 o 
   1  10   9       47.77       72.06     15.41 o 
   2  10   9      127.06      108.43     18.18 o 
   3  10   9        5.98      -10.78     17.89 o 
  -6  11   9       64.95       80.53     16.73 o 
  -5  11   9       21.64       23.02     14.30 o 
  -4  11   9       41.13       34.21     13.80 o 
  -3  11   9       55.60       69.91     13.72 o 
  -2  11   9       77.26       79.21     14.26 o 
  -1  11   9       25.12       21.86     14.09 o 
 -15   0  10        4.72        3.55     26.69 o 
 -14   0  10        0.34       -2.15     23.39 o 
 -13   0  10       85.32       67.92     19.43 o 
 -12   0  10       51.35       36.57     17.56 o 
 -11   0  10       11.72        1.26     13.28 o 
 -10   0  10      203.90      177.43     18.85 o 
  -9   0  10       17.24      -10.02     13.68 o 
  -8   0  10      120.45      107.13     22.95 o 
  -7   0  10       10.52       18.53     13.49 o 
  -6   0  10      131.23      136.89     15.78 o 
  -5   0  10      144.56      151.44     15.49 o 
  -4   0  10      179.75      166.22     16.48 o 
  -3   0  10      461.06      476.32     18.16 o 
  -2   0  10        8.42        4.52      9.32 o 
  -1   0  10      891.50      848.69     25.12 o 
   0   0  10      544.78      495.26     23.70 o 
   1   0  10      168.80      148.38     21.11 o 
   2   0  10      117.31      142.97     21.86 o 
   3   0  10       19.65        9.46     18.35 o 
   4   0  10       82.10      131.52     24.30 o 
   5   0  10       83.30       86.44     23.39 o 
   6   0  10       38.61       42.89     24.26 o 
   7   0  10       54.81       79.96     27.31 o 
   8   0  10       27.77        5.78     28.97 o 
 -15   1  10       49.95       21.28     22.48 o 
 -14   1  10      119.58      102.46     32.04 o 
 -13   1  10        1.20       -2.05     12.53 o 
 -12   1  10        0.04        0.37     12.59 o 
 -11   1  10       62.87       70.23     11.29 o 
 -10   1  10       93.18       93.87     13.26 o 
  -9   1  10       13.18       22.35     10.32 o 
  -8   1  10       36.63       38.81      9.88 o 
  -7   1  10       20.21        2.30      8.99 o 
  -6   1  10       98.90       82.94     10.30 o 
  -5   1  10        4.61        8.51      7.28 o 
  -4   1  10      309.92      295.01     11.10 o 
  -3   1  10      387.88      422.63     12.97 o 
  -2   1  10        0.18        4.32      7.25 o 
  -1   1  10      158.44      147.66     10.15 o 
   0   1  10      151.52      144.82     10.35 o 
   1   1  10       56.67       53.56     10.26 o 
   2   1  10       75.98       61.91     13.84 o 
   3   1  10       13.80       21.27     13.32 o 
   4   1  10        3.33       18.90     14.44 o 
   5   1  10        8.44      -14.92     14.92 o 
   6   1  10       13.48        5.58     16.32 o 
   7   1  10        4.67       20.28     17.96 o 
   8   1  10       13.96       20.96     19.72 o 
 -15   2  10        3.61      -14.09     17.91 o 
 -14   2  10       67.96      133.78     32.73 o 
 -13   2  10        0.89        6.38     16.06 o 
 -12   2  10       39.44       41.24     13.13 o 
 -11   2  10        5.31        3.56     12.11 o 
 -10   2  10       33.70       22.85     11.70 o 
  -9   2  10       93.07      103.29     11.36 o 
  -8   2  10      128.65      127.58     11.62 o 
  -7   2  10       19.83       24.51      9.64 o 
  -6   2  10       46.67       46.95      9.28 o 
  -5   2  10        3.15       15.59      8.52 o 
  -4   2  10       36.44       46.41     10.27 o 
  -3   2  10       95.79       96.04     11.01 o 
  -2   2  10       12.61        6.79     10.69 o 
  -1   2  10        3.99        4.53      9.48 o 
   0   2  10        0.11       -9.75      9.75 o 
   1   2  10        0.09        2.05     12.13 o 
   2   2  10      364.72      375.25     33.47 o 
   3   2  10       78.44       92.21     31.98 o 
   4   2  10      120.94      135.86     17.08 o 
   5   2  10        9.79       11.19     15.68 o 
   6   2  10        0.14       -2.67     16.58 o 
   7   2  10       16.85        4.39     17.63 o 
   8   2  10       24.85       59.25     21.12 o 
 -15   3  10       89.50      107.60     32.81 o 
 -14   3  10        2.85        3.13     17.76 o 
 -13   3  10      177.00      200.93     35.68 o 
 -12   3  10        0.16        5.26     12.12 o 
 -11   3  10        0.03      -10.97     10.97 o 
 -10   3  10      307.43      344.68     15.95 o 
  -9   3  10        9.45       -0.32     10.96 o 
  -8   3  10        9.80       12.51     10.91 o 
  -7   3  10      191.62      178.35     13.16 o 
  -6   3  10      412.19      335.96     15.82 o 
  -5   3  10      360.94      346.86     15.74 o 
  -4   3  10       54.33       58.29     10.13 o 
  -3   3  10       11.22       -7.09      9.14 o 
  -2   3  10      191.65      204.13     13.96 o 
  -1   3  10      153.73      133.70     11.70 o 
   0   3  10      661.21      579.67     20.59 o 
   1   3  10       11.69       12.90     12.07 o 
   2   3  10        4.84        8.95     12.60 o 
   3   3  10        0.21      -11.62     15.50 o 
   4   3  10       53.42       74.08     16.13 o 
   5   3  10       10.85       29.66     15.88 o 
   6   3  10      121.89      120.32     19.39 o 
   7   3  10      147.23      177.56     31.18 o 
   8   3  10        5.64       46.77     30.99 o 
 -14   4  10       37.78       27.64     28.74 o 
 -13   4  10       19.92       21.81     16.65 o 
 -12   4  10        0.56        9.77     13.35 o 
 -11   4  10       12.81       13.25     11.61 o 
 -10   4  10        2.18       -3.65     10.48 o 
  -9   4  10      176.43      177.69     14.43 o 
  -8   4  10      298.18      310.77     16.23 o 
  -7   4  10       13.47       25.67     10.68 o 
  -6   4  10      142.71      137.83     12.10 o 
  -5   4  10        0.19       -9.25      9.25 o 
  -4   4  10        3.39        6.20      9.51 o 
  -3   4  10      357.33      366.27     19.30 o 
  -2   4  10        7.20       -3.15      9.37 o 
  -1   4  10        1.26       -0.30      9.63 o 
   0   4  10       25.29       25.50     10.43 o 
   1   4  10        6.70       13.52     14.69 o 
   2   4  10      147.20      125.03     15.22 o 
   3   4  10       69.11       50.37     14.52 o 
   4   4  10       16.04       13.07     15.05 o 
   5   4  10       21.35        0.58     15.67 o 
   6   4  10        1.91       -3.78     16.56 o 
   7   4  10       64.79       26.38     21.32 o 
 -13   5  10       41.27       42.50     17.61 o 
 -12   5  10       86.99       89.26     15.01 o 
 -11   5  10       78.05      106.79     13.35 o 
 -10   5  10       18.74       20.16     11.14 o 
  -9   5  10       21.24      -12.68     18.64 o 
  -8   5  10       39.05       29.05     13.20 o 
  -7   5  10        0.56        1.69     10.43 o 
  -6   5  10       21.91        9.78     12.17 o 
  -5   5  10        6.46       -2.48      9.28 o 
  -4   5  10       57.74       48.60      9.30 o 
  -3   5  10        0.01        0.48      7.08 o 
  -2   5  10        0.47        7.65      9.16 o 
  -1   5  10       58.15       79.08     10.85 o 
   0   5  10       19.96       11.00     10.14 o 
   1   5  10       15.85        5.52     33.26 o 
   2   5  10       63.82       75.05     14.28 o 
   3   5  10       11.17       16.97     14.11 o 
   4   5  10      124.91      141.12     18.00 o 
   5   5  10        7.33       -0.89     16.40 o 
   6   5  10        1.07       -4.71     16.94 o 
 -13   6  10        0.97        7.36     32.11 o 
 -12   6  10       99.37      100.24     22.56 o 
 -11   6  10       41.07       37.28     23.68 o 
 -10   6  10        0.08        0.48     12.83 o 
  -9   6  10      118.28      143.47     14.52 o 
  -8   6  10      131.31      106.71     20.38 o 
  -7   6  10       55.07       69.63     11.31 o 
  -6   6  10      121.46      123.02     11.50 o 
  -5   6  10       14.96       14.99     10.04 o 
  -4   6  10        3.75        1.50      6.37 o 
  -3   6  10       78.97       84.61      9.38 o 
  -2   6  10       89.55       99.22      8.17 o 
  -1   6  10       12.20       15.80      9.34 o 
   0   6  10       19.13       18.99     10.38 o 
   1   6  10        0.84       -6.27     11.93 o 
   2   6  10       15.87       29.40     13.55 o 
   3   6  10      242.62      254.88     20.60 o 
   4   6  10       94.76       88.12     17.02 o 
   5   6  10      151.92      171.43     19.80 o 
   6   6  10        2.26        3.97     32.02 o 
 -11   7  10        2.59      -10.44     15.75 o 
 -10   7  10       14.66       26.02     15.38 o 
  -9   7  10       42.93       42.60     21.09 o 
  -8   7  10       45.12       51.93     12.21 o 
  -7   7  10      218.26      231.39     25.69 o 
  -6   7  10        5.49       10.69      9.65 o 
  -5   7  10        9.98      -10.60     17.53 o 
  -4   7  10       31.48       40.33     19.10 o 
  -3   7  10       11.52       -6.12     18.65 o 
  -2   7  10        9.15       -2.62     18.81 o 
  -1   7  10       12.86        9.04      9.19 o 
   0   7  10       17.69       16.79     11.28 o 
   1   7  10       38.99       52.97     13.06 o 
   2   7  10       11.01        6.27     13.78 o 
   3   7  10       76.43       50.58     16.09 o 
   4   7  10      119.16      105.16     18.41 o 
 -10   8  10       11.33       17.85     17.77 o 
  -9   8  10        8.94       -7.23     16.12 o 
  -8   8  10        6.06       20.13     14.73 o 
  -7   8  10       21.22       15.23     10.81 o 
  -6   8  10       15.34       20.16     26.24 o 
  -5   8  10        0.59      -14.13     20.99 o 
  -4   8  10       32.76       36.16     21.49 o 
  -3   8  10        8.23        0.74     26.82 o 
  -2   8  10       53.17       52.55     21.84 o 
  -1   8  10        8.22        1.64     20.92 o 
   0   8  10       52.88       61.11     15.83 o 
   1   8  10        9.35       -0.15     13.05 o 
   2   8  10       19.68       24.50     16.36 o 
   3   8  10        4.10       -5.54     17.89 o 
  -8   9  10        0.07        6.69     15.83 o 
  -7   9  10       23.57       29.71     13.93 o 
   0   9  10       24.94       30.33     13.02 o 
   1   9  10       64.43       75.45     16.20 o 
 -13   1  11       29.79       20.57     17.74 o 
 -12   1  11       32.72       40.37     23.72 o 
 -11   1  11       67.54       73.90     18.59 o 
 -10   1  11       99.20       79.24     13.18 o 
  -9   1  11       41.06       46.23     12.17 o 
  -8   1  11       28.40       31.18     11.46 o 
  -7   1  11        2.18        5.40     10.61 o 
  -6   1  11        8.97        3.71     10.64 o 
  -5   1  11        8.95       11.41     10.43 o 
  -4   1  11      144.70      148.43     12.38 o 
  -3   1  11        2.04        2.41     11.15 o 
  -2   1  11        3.80        2.50     11.57 o 
  -1   1  11      313.80      288.08     29.95 o 
   0   1  11       73.98       80.01     15.15 o 
   1   1  11       45.13       47.51     15.17 o 
   2   1  11       20.52       43.24     15.74 o 
   3   1  11        7.28        6.70     15.68 o 
   4   1  11       43.78       44.50     18.16 o 
   5   1  11       48.05       82.88     19.68 o 
 -13   2  11      154.04      190.19     39.77 o 
 -12   2  11       96.06       92.19     18.39 o 
 -11   2  11        8.67      -15.37     23.22 o 
 -10   2  11       93.18      111.26     15.10 o 
  -9   2  11        4.17      -10.70     11.87 o 
  -8   2  11      180.58      223.04     14.83 o 
  -7   2  11       27.45       17.89     11.01 o 
  -6   2  11      237.29      256.37     15.97 o 
  -5   2  11       17.94       20.58     11.30 o 
  -4   2  11       43.65       31.77     11.69 o 
  -3   2  11      594.87      586.39     21.98 o 
  -2   2  11       66.69       73.94     12.69 o 
  -1   2  11        3.98        1.74     11.67 o 
   0   2  11       35.19       14.05     18.70 o 
   1   2  11       36.84       63.98     15.05 o 
   2   2  11       14.84       15.21     15.16 o 
   3   2  11       61.36       61.59     17.00 o 
   4   2  11        1.37      -11.37     20.23 o 
   5   2  11       23.01       30.82     25.33 o 
 -12   3  11       25.45       19.34     17.51 o 
 -11   3  11       49.48       46.01     16.52 o 
 -10   3  11       34.65       49.50     14.32 o 
  -9   3  11       42.73       56.48     26.65 o 
  -8   3  11        2.82       -6.60     12.35 o 
  -7   3  11      148.79      128.44     13.97 o 
  -6   3  11       35.31       54.83     13.44 o 
  -5   3  11       54.79       61.49     12.26 o 
  -4   3  11      106.66      109.86     13.08 o 
  -3   3  11        4.90       -4.87     20.07 o 
  -2   3  11        0.20        0.30     11.85 o 
  -1   3  11       67.17       67.36     14.36 o 
   0   3  11        1.15        0.28     13.74 o 
   1   3  11      211.18      228.14     18.90 o 
   2   3  11       19.42       26.08     15.60 o 
   3   3  11       21.97       30.54     16.94 o 
   4   3  11       49.57       38.06     18.63 o 
   5   3  11        0.14        3.97     29.30 o 
 -12   4  11       12.44        4.38     28.18 o 
 -11   4  11       16.21       28.08     16.33 o 
 -10   4  11       51.10       39.13     27.19 o 
  -9   4  11        0.44       -8.88     13.31 o 
  -8   4  11      149.22      159.29     15.25 o 
  -7   4  11       11.27       -2.21     12.04 o 
  -6   4  11        1.69       20.65     12.09 o 
  -5   4  11       89.57       80.60     12.58 o 
  -4   4  11        3.82        1.79     11.08 o 
  -3   4  11        3.10        8.34     11.29 o 
  -2   4  11       25.15       50.52     16.04 o 
  -1   4  11       31.56       54.09     19.23 o 
   0   4  11      102.49      124.43     16.30 o 
   1   4  11       60.43       44.39     15.42 o 
   2   4  11       17.08       22.96     16.09 o 
   3   4  11      192.26      217.97     20.86 o 
   4   4  11        3.67       27.66     23.06 o 
 -11   5  11        3.88       16.83     17.08 o 
 -10   5  11        8.05       -0.36     20.00 o 
  -9   5  11       23.54       18.84     27.73 o 
  -8   5  11        8.14        5.14     13.23 o 
  -7   5  11      120.52      137.69     14.36 o 
  -6   5  11       76.43       65.78     17.16 o 
  -5   5  11       41.05       40.72     11.90 o 
  -4   5  11       39.85       43.39     11.82 o 
  -3   5  11       62.28       74.20     12.26 o 
  -2   5  11       31.41       32.76     11.94 o 
  -1   5  11      304.93      321.28     19.39 o 
   0   5  11      105.26      100.07     24.81 o 
   1   5  11       19.20        8.95     14.75 o 
   2   5  11       21.56       40.75     16.49 o 
   3   5  11        5.54       -5.29     16.61 o 
 -10   6  11       29.73       39.82     16.79 o 
  -9   6  11        2.90       -2.13     16.18 o 
  -8   6  11        5.05       -1.66     21.61 o 
  -7   6  11       37.29       40.76     12.82 o 
  -6   6  11        2.64       17.79     13.72 o 
  -5   6  11        7.02       11.03     10.98 o 
  -4   6  11        5.18        8.98     11.21 o 
  -3   6  11       10.06        5.49     11.15 o 
  -2   6  11        7.48       -6.02     11.23 o 
  -1   6  11        0.93       14.26     13.13 o 
   0   6  11        1.12        8.39     14.23 o 
   1   6  11       34.70       42.37     15.30 o 
   2   6  11       22.35       12.18     15.97 o 
  -8   7  11       15.34       14.42     14.21 o 
  -7   7  11       21.54       33.91     14.09 o 
  -6   7  11       74.65       97.42     13.06 o 
  -5   7  11       51.54       53.36     24.21 o 
  -4   7  11       18.65       -8.66     22.57 o 
  -3   7  11       42.41       47.78     10.95 o 
  -2   7  11        0.01       20.15     12.04 o 
  -1   7  11      187.11      199.39     36.16 o 
   0   7  11       44.87       59.75     14.69 o 
 -10   0  12        2.06        2.52     23.97 o 
  -9   0  12       29.59       49.25     25.21 o 
  -8   0  12       49.86       85.74     25.21 o 
  -7   0  12      156.10      174.13     22.06 o 
  -6   0  12      297.66      266.31     23.46 o 
  -5   0  12        2.76       12.94     18.29 o 
  -4   0  12      159.22      134.67     19.94 o 
  -3   0  12      115.74      108.53     19.89 o 
  -2   0  12      101.49       65.70     24.21 o 
  -1   0  12       10.10       20.37     22.89 o 
   0   0  12       85.54      124.25     25.99 o 
   1   0  12        8.11       18.51     24.63 o 
 -10   1  12       21.68       51.73     27.64 o 
  -9   1  12      141.23      152.28     19.75 o 
  -8   1  12       45.42       29.35     19.44 o 
  -7   1  12        5.50       -4.32     12.63 o 
  -6   1  12       96.42      115.99     15.49 o 
  -5   1  12      122.29      133.76     15.95 o 
  -4   1  12       17.88       11.93     13.78 o 
  -3   1  12       25.36       24.74     19.60 o 
  -2   1  12       51.80       58.28     16.58 o 
  -1   1  12       19.57       37.26     16.40 o 
   0   1  12        0.14      -15.86     15.86 o 
   1   1  12        0.22       19.57     17.83 o 
  -9   2  12       17.93       -2.79     16.92 o 
  -8   2  12       23.27       17.29     16.54 o 
  -7   2  12       14.34       12.36     14.14 o 
  -6   2  12       52.61       50.70     14.77 o 
  -5   2  12       10.41       20.74     14.04 o 
  -4   2  12       23.99       28.06     14.35 o 
  -3   2  12        0.05        0.04     15.53 o 
  -2   2  12        1.21        8.69     16.00 o 
  -1   2  12        5.96       11.20     16.04 o 
   0   2  12       57.34       66.38     17.40 o 
   1   2  12        3.50        6.86     26.36 o 
  -9   3  12       23.34       18.47     28.18 o 
  -8   3  12       51.43       47.84     17.35 o 
  -7   3  12       52.72       56.87     14.93 o 
  -6   3  12       36.26       43.04     14.68 o 
  -5   3  12       27.70        6.64     13.82 o 
  -4   3  12       23.27       25.69     14.40 o 
  -3   3  12        7.66       26.34     15.84 o 
  -2   3  12       21.09       27.05     16.09 o 
  -1   3  12      299.21      300.23     21.78 o 
   0   3  12        7.04       19.56     17.13 o 
  -7   4  12       30.74       28.01     33.04 o 
  -6   4  12       29.05       48.01     15.07 o 
  -5   4  12        6.48        8.76     13.92 o 
  -4   4  12       10.16        8.58     14.18 o 
  -3   4  12       13.05       11.59     24.79 o 
  -2   4  12        1.78       23.62     15.94 o 
  -1   4  12      104.14      116.01     18.25 o 
  -4   5  12        2.73        3.47     35.41 o 
                                                 
